# Supplementary material for: DDX39B K63-linked ubiquitination mediated by TRIM28 promotes NSCLC metastasis by enhancing ECAD lysosomal degradation
Source: Signal Transduct Target Ther. 2025 Jul 16;10:221. doi: 10.1038/s41392-025-02305-9 (PMC12263876; doi:10.1038/s41392-025-02305-9)
Supplement: Supplementary file 12 — Table S3. IP-MS data of DDX39B interactome [file 41392_2025_2305_MOESM12_ESM.xlsx]

## Sheet: Table S3
Table S3. IP-MS data of DDX39B interactome.
Protein IDs	Protein names	Gene names	Fasta headers	Peptides	Unique peptides	Sequence coverage [%]	Unique sequence coverage [%]	Mol. weight [kDa]	Sequence length	Q-value	Score	Intensity
F5H6E2;O00159;I3L501;I3L3Y6;I3L3F5;A0A3B3IU30;A0A140TA25;B0I1T2;Q8N1T3	Unconventional myosin-Ic	MYO1C	tr|F5H6E2|F5H6E2_HUMAN Unconventional myosin-Ic OS=Homo sapiens OX=9606 GN=MYO1C PE=1 SV=1;sp|O00159|MYO1C_HUMAN Unconventional myosin-Ic OS=Homo sapiens OX=9606 GN=MYO1C PE=1 SV=4	43	40	40.6	38.9	118.99	1039	0	323.31	9660600000
O43707;F5GXS2;H7C144;K7EP19;P11277	Alpha-actinin-4	ACTN4	sp|O43707|ACTN4_HUMAN Alpha-actinin-4 OS=Homo sapiens OX=9606 GN=ACTN4 PE=1 SV=2;tr|F5GXS2|F5GXS2_HUMAN Actinin, alpha 4, isoform CRA_a OS=Homo sapiens OX=9606 GN=ACTN4 PE=1 SV=3;tr|H7C144|H7C144_HUMAN Alpha-actinin-4 OS=Homo sapiens OX=9606 GN=ACTN4 PE=1	67	48	58.8	43.8	104.85	911	0	323.31	84935000000
O43795;E9PDF6;E7EQD9;C9JYW1;H7C2Y7;C9JUP5;C9K0I9;A0A0U1RRI3;A0A087WYA1;P12883;P13535;Q9UKX3;Q9Y623;P13533;P12882;P11055;Q9UKX2;Q9UKN7	Unconventional myosin-Ib	MYO1B	sp|O43795|MYO1B_HUMAN Unconventional myosin-Ib OS=Homo sapiens OX=9606 GN=MYO1B PE=1 SV=3;tr|E9PDF6|E9PDF6_HUMAN Unconventional myosin-Ib OS=Homo sapiens OX=9606 GN=MYO1B PE=1 SV=1	30	27	25.9	24.2	131.98	1136	0	250.14	8609900000
P23246;H0Y9K7;H0Y9U2;H7C367;A0A7I2V4K9;A0A7I2V4J2;A0A7I2V5Y7;A0A7I2V535;Q15233	Splicing factor, proline- and glutamine-rich	SFPQ	sp|P23246|SFPQ_HUMAN Splicing factor, proline- and glutamine-rich OS=Homo sapiens OX=9606 GN=SFPQ PE=1 SV=2	25	25	36.4	36.4	76.149	707	0	234.85	9370100000
P12814;H9KV75;A0A7I2V4Y4;H0YJW3;H7C5W8;H0YJ11;G3V2N5;G3V2X9;Q08043;A0A087WSZ2;G3V2E8;G3V380;A0A494C060	Alpha-actinin-1	ACTN1	sp|P12814|ACTN1_HUMAN Alpha-actinin-1 OS=Homo sapiens OX=9606 GN=ACTN1 PE=1 SV=2;tr|H9KV75|H9KV75_HUMAN Alpha-actinin-1 OS=Homo sapiens OX=9606 GN=ACTN1 PE=1 SV=1;tr|A0A7I2V4Y4|A0A7I2V4Y4_HUMAN Alpha-actinin-1 OS=Homo sapiens OX=9606 GN=ACTN1 PE=4 SV=1	45	22	51.6	27.8	103.06	892	0	224.6	7940000000
Q9NR30	Nucleolar RNA helicase 2	DDX21	sp|Q9NR30|DDX21_HUMAN Nucleolar RNA helicase 2 OS=Homo sapiens OX=9606 GN=DDX21 PE=1 SV=5	21	19	32.2	29.9	87.343	783	0	204.45	7183600000
Q13263	Transcription intermediary factor 1-beta	TRIM28	sp|Q13263|TIF1B_HUMAN Transcription intermediary factor 1-beta OS=Homo sapiens OX=9606 GN=TRIM28 PE=1 SV=5	29	29	35.8	35.8	88.549	835	0	202.24	1693900000
Q00839;Q5RI18;A0A1W2PPS1;A0A1W2PP35;A0A1X7SBS1;A0A1W2PPL4;A0A1W2PPH7;A0A1W2PQL0;A0A1W2PP34;A0A1W2PQ74;A0A1W2PRZ7;A0A1W2PQD4;A0A1W2PRI6;A0A087WVI9;F1T0C9;A0A1W2PPE9;A0A1W2PNG3;G3V3J3;A0A5F9ZHY1;G3V3P9;P32243	Heterogeneous nuclear ribonucleoprotein U	HNRNPU	sp|Q00839|HNRPU_HUMAN Heterogeneous nuclear ribonucleoprotein U OS=Homo sapiens OX=9606 GN=HNRNPU PE=1 SV=6;tr|Q5RI18|Q5RI18_HUMAN Heterogeneous nuclear ribonucleoprotein U OS=Homo sapiens OX=9606 GN=HNRNPU PE=1 SV=9;tr|A0A1W2PPS1|A0A1W2PPS1_HUMAN Heteroge	22	22	30.2	30.2	90.583	825	0	195.34	9097400000
P35579;Q5BKV1;B1AH99;A0A2R8Y4C3;A0A494C024;M0QY43;P35749;P35580;Q7Z406	Myosin-9	MYH9	sp|P35579|MYH9_HUMAN Myosin-9 OS=Homo sapiens OX=9606 GN=MYH9 PE=1 SV=4	19	19	12.9	12.9	226.53	1960	0	184.79	2327300000
Q6PD62;H0YCE8	RNA polymerase-associated protein CTR9 homolog	CTR9	sp|Q6PD62|CTR9_HUMAN RNA polymerase-associated protein CTR9 homolog OS=Homo sapiens OX=9606 GN=CTR9 PE=1 SV=1	19	19	16.5	16.5	133.5	1173	0	175.74	1416300000
Q08211	ATP-dependent RNA helicase A	DHX9	sp|Q08211|DHX9_HUMAN ATP-dependent RNA helicase A OS=Homo sapiens OX=9606 GN=DHX9 PE=1 SV=4	19	19	16.4	16.4	140.96	1270	0	171.3	4608600000
Q15393;J3QKV4;H3BMB0;I3L4G7	Splicing factor 3B subunit 3	SF3B3	sp|Q15393|SF3B3_HUMAN Splicing factor 3B subunit 3 OS=Homo sapiens OX=9606 GN=SF3B3 PE=1 SV=4	14	14	14.3	14.3	135.58	1217	0	156.23	1144900000
O75533;H7C341	Splicing factor 3B subunit 1	SF3B1	sp|O75533|SF3B1_HUMAN Splicing factor 3B subunit 1 OS=Homo sapiens OX=9606 GN=SF3B1 PE=1 SV=3	19	19	15	15	145.83	1304	0	155.04	1720600000
Q9Y5B9	FACT complex subunit SPT16	SUPT16H	sp|Q9Y5B9|SP16H_HUMAN FACT complex subunit SPT16 OS=Homo sapiens OX=9606 GN=SUPT16H PE=1 SV=1	20	20	22	22	119.91	1047	0	151.99	1802800000
Q2NL82;I3L1Q5;I3L4E8	Pre-rRNA-processing protein TSR1 homolog	TSR1	sp|Q2NL82|TSR1_HUMAN Pre-rRNA-processing protein TSR1 homolog OS=Homo sapiens OX=9606 GN=TSR1 PE=1 SV=1;tr|I3L1Q5|I3L1Q5_HUMAN Pre-rRNA-processing protein TSR1 homolog OS=Homo sapiens OX=9606 GN=TSR1 PE=1 SV=2	7	7	9	9	91.809	804	0	144.33	287210000
A0A0R4J2E8;A8MXP9;P43243;D6REM6;D6R991;B3KM87;H0Y8T4;D6RBK5;A0A1B0GX04;D6R9F3;D6RAY2;D6RBS2;D6RCM3;D6REK4;D6R8Z5;D6RBI2;D6RE02;D6RIA2;D6RB45;D6RAM9	Matrin-3	MATR3	tr|A0A0R4J2E8|A0A0R4J2E8_HUMAN Matrin-3 OS=Homo sapiens OX=9606 GN=MATR3 PE=1 SV=1;tr|A8MXP9|A8MXP9_HUMAN Matrin-3 OS=Homo sapiens OX=9606 GN=MATR3 PE=1 SV=1;sp|P43243|MATR3_HUMAN Matrin-3 OS=Homo sapiens OX=9606 GN=MATR3 PE=1 SV=2;tr|D6REM6|D6REM6_HUMAN M	17	17	22.3	22.3	94.622	847	0	143.27	1188900000
Q12906;K7EKJ9;Q96SI9;K7ERM6;K7ENK6;K7EM82;K7EJ09;K7ER69;K7ELV3;K7EQ75;K7EMZ8;K7EQR9	Interleukin enhancer-binding factor 3	ILF3	sp|Q12906|ILF3_HUMAN Interleukin enhancer-binding factor 3 OS=Homo sapiens OX=9606 GN=ILF3 PE=1 SV=3	16	16	18.2	18.2	95.337	894	0	140.79	1119000000
P63010;A0A087X253;C9J1E7;A0A087WU93;A0A087WZQ6;Q10567;A0A087WYD1;K7ERB2;K7EN71	AP-2 complex subunit beta;AP-1 complex subunit beta-1	AP2B1;AP1B1	sp|P63010|AP2B1_HUMAN AP-2 complex subunit beta OS=Homo sapiens OX=9606 GN=AP2B1 PE=1 SV=1;tr|A0A087X253|A0A087X253_HUMAN AP complex subunit beta OS=Homo sapiens OX=9606 GN=AP2B1 PE=1 SV=1;tr|C9J1E7|C9J1E7_HUMAN AP-1 complex subunit beta-1 (Fragment) OS=Ho	8	8	9.9	9.9	104.55	937	0	134.42	772190000
A0A7I2V3A9;P52732;A0A7I2YQY4;A0A7I2V3V3;C9J9X2;J3KPF9;A0A087X011;E9PES4;Q9Y496	Kinesin-like protein KIF11	KIF11	tr|A0A7I2V3A9|A0A7I2V3A9_HUMAN Kinesin-like protein KIF11 OS=Homo sapiens OX=9606 GN=KIF11 PE=4 SV=1;sp|P52732|KIF11_HUMAN Kinesin-like protein KIF11 OS=Homo sapiens OX=9606 GN=KIF11 PE=1 SV=2;tr|A0A7I2YQY4|A0A7I2YQY4_HUMAN Kinesin-like protein KIF11 OS=Ho	20	20	22.1	22.1	111.51	987	0	132.13	1261300000
P12830	Cadherin-1;E-Cad/CTF1;E-Cad/CTF2;E-Cad/CTF3	CDH1	sp|P12830|CADH1_HUMAN Cadherin-1 OS=Homo sapiens OX=9606 GN=CDH1 PE=1 SV=3	17	17	22.6	22.6	97.455	882	0	118.78	417810000
H7BXY3;Q7L2E3	Putative ATP-dependent RNA helicase DHX30	DHX30	tr|H7BXY3|H7BXY3_HUMAN RNA helicase OS=Homo sapiens OX=9606 GN=DHX30 PE=1 SV=1;sp|Q7L2E3|DHX30_HUMAN ATP-dependent RNA helicase DHX30 OS=Homo sapiens OX=9606 GN=DHX30 PE=1 SV=1	14	14	13.1	13.1	130.55	1166	0	107.73	576010000
Q6WCQ1;J3KSW8;A0A494BZV2;H0Y2S9;J3QRL2;H7C3G6;H0Y7E2;K7EL39	Myosin phosphatase Rho-interacting protein	MPRIP	sp|Q6WCQ1|MPRIP_HUMAN Myosin phosphatase Rho-interacting protein OS=Homo sapiens OX=9606 GN=MPRIP PE=1 SV=3;tr|J3KSW8|J3KSW8_HUMAN Myosin phosphatase Rho-interacting protein (Fragment) OS=Homo sapiens OX=9606 GN=MPRIP PE=1 SV=1;tr|A0A494BZV2|A0A494BZV2_HUM	14	14	20.3	20.3	116.53	1025	0	105.05	1339700000
P08238;Q58FF7;Q58FF8;Q58FF6	Heat shock protein HSP 90-beta;Putative heat shock protein HSP 90-beta-3	HSP90AB1;HSP90AB3P	sp|P08238|HS90B_HUMAN Heat shock protein HSP 90-beta OS=Homo sapiens OX=9606 GN=HSP90AB1 PE=1 SV=4;sp|Q58FF7|H90B3_HUMAN Putative heat shock protein HSP 90-beta-3 OS=Homo sapiens OX=9606 GN=HSP90AB3P PE=5 SV=1	11	7	19.2	12.8	83.263	724	0	105	634750000
E9PMS6;A0A0A0MTE2;E9PMT2;F8WD26;J3KP06;Q8WWI1;E9PMP7;H0Y424;H0YDQ3;H0YE95;E9PJ10;H0YDG6;E9PLU6;E9PRE3;E9PRJ0;E9PK58	LIM domain only protein 7	LMO7	tr|E9PMS6|E9PMS6_HUMAN LIM domain only protein 7 OS=Homo sapiens OX=9606 GN=LMO7 PE=1 SV=1;tr|A0A0A0MTE2|A0A0A0MTE2_HUMAN LIM domain only protein 7 OS=Homo sapiens OX=9606 GN=LMO7 PE=1 SV=1;tr|E9PMT2|E9PMT2_HUMAN LIM domain only protein 7 OS=Homo sapiens O	11	11	13	13	145.42	1275	0	91.493	1010000000
P14625;Q58FF3;Q96GW1;A0A1W2PRR1;H0YIV0	Endoplasmin;Putative endoplasmin-like protein	HSP90B1;HSP90B2P	sp|P14625|ENPL_HUMAN Endoplasmin OS=Homo sapiens OX=9606 GN=HSP90B1 PE=1 SV=1;sp|Q58FF3|ENPLL_HUMAN Putative endoplasmin-like protein OS=Homo sapiens OX=9606 GN=HSP90B2P PE=5 SV=1	8	8	11.6	11.6	92.468	803	0	71.517	321270000
Q15029;K7EP67	116 kDa U5 small nuclear ribonucleoprotein component	EFTUD2	sp|Q15029|U5S1_HUMAN 116 kDa U5 small nuclear ribonucleoprotein component OS=Homo sapiens OX=9606 GN=EFTUD2 PE=1 SV=1	8	8	9.4	9.4	109.43	972	0	61.913	912980000
P55265;A0A3B3ISX1;A0A3B3IRQ9;A0A3B3ITG9	Double-stranded RNA-specific adenosine deaminase	ADAR	sp|P55265|DSRAD_HUMAN Double-stranded RNA-specific adenosine deaminase OS=Homo sapiens OX=9606 GN=ADAR PE=1 SV=4;tr|A0A3B3ISX1|A0A3B3ISX1_HUMAN Double-stranded RNA-specific adenosine deaminase (Fragment) OS=Homo sapiens OX=9606 GN=ADAR PE=1 SV=1;tr|A0A3B3I	7	7	7.8	7.8	136.06	1226	0	61.79	444650000
Q9BQG0;I3L1L3;I3L2H8	Myb-binding protein 1A	MYBBP1A	sp|Q9BQG0|MBB1A_HUMAN Myb-binding protein 1A OS=Homo sapiens OX=9606 GN=MYBBP1A PE=1 SV=2;tr|I3L1L3|I3L1L3_HUMAN Myb-binding protein 1A (Fragment) OS=Homo sapiens OX=9606 GN=MYBBP1A PE=1 SV=1	9	9	7.6	7.6	148.85	1328	0	61.626	399280000
Q12797;A0A087WW51;E5RHK2;A0A087WUJ2	Aspartyl/asparaginyl beta-hydroxylase	ASPH	sp|Q12797|ASPH_HUMAN Aspartyl/asparaginyl beta-hydroxylase OS=Homo sapiens OX=9606 GN=ASPH PE=1 SV=3	7	7	10.3	10.3	85.862	758	0	61.118	964430000
E9PPJ0;Q13435;E9PJT3;E9PJ04;H0YCG1;E9PIL8;H0YEX5	Splicing factor 3B subunit 2	SF3B2	tr|E9PPJ0|E9PPJ0_HUMAN Splicing factor 3B subunit 2 OS=Homo sapiens OX=9606 GN=SF3B2 PE=1 SV=1;sp|Q13435|SF3B2_HUMAN Splicing factor 3B subunit 2 OS=Homo sapiens OX=9606 GN=SF3B2 PE=1 SV=2;tr|E9PJT3|E9PJT3_HUMAN Splicing factor 3B subunit 2 (Fragment) OS=H	8	8	13.7	13.7	98.169	878	0	54.868	273480000
Q14152	Eukaryotic translation initiation factor 3 subunit A	EIF3A	sp|Q14152|EIF3A_HUMAN Eukaryotic translation initiation factor 3 subunit A OS=Homo sapiens OX=9606 GN=EIF3A PE=1 SV=1	7	7	5.5	5.5	166.57	1382	0	52.134	358590000
G3V153;Q14444;E9PLA9	Caprin-1	CAPRIN1	tr|G3V153|G3V153_HUMAN Caprin-1 OS=Homo sapiens OX=9606 GN=CAPRIN1 PE=1 SV=1;sp|Q14444|CAPR1_HUMAN Caprin-1 OS=Homo sapiens OX=9606 GN=CAPRIN1 PE=1 SV=2	7	7	16.9	16.9	70.353	628	0	51.787	720450000
A0A0A0MRA5;B7Z4B8;Q9BUJ2;M0QYZ0;M0R3F1;M0QZV6;M0R0K8;M0R203;M0QYI8	Heterogeneous nuclear ribonucleoprotein U-like protein 1	HNRNPUL1	tr|A0A0A0MRA5|A0A0A0MRA5_HUMAN Heterogeneous nuclear ribonucleoprotein U-like protein 1 OS=Homo sapiens OX=9606 GN=HNRNPUL1 PE=1 SV=1;tr|B7Z4B8|B7Z4B8_HUMAN Heterogeneous nuclear ribonucleoprotein U-like protein 1 OS=Homo sapiens OX=9606 GN=HNRNPUL1 PE=1 S	7	7	11.9	11.9	85.939	766	0	50.016	448550000
Q9BUQ8;H0YI52;F8VVA2;H0YIL9	Probable ATP-dependent RNA helicase DDX23	DDX23	sp|Q9BUQ8|DDX23_HUMAN Probable ATP-dependent RNA helicase DDX23 OS=Homo sapiens OX=9606 GN=DDX23 PE=1 SV=3	8	8	14.6	14.6	95.581	820	0	48.142	622480000
O75643;A0A494C1A5	U5 small nuclear ribonucleoprotein 200 kDa helicase	SNRNP200	sp|O75643|U520_HUMAN U5 small nuclear ribonucleoprotein 200 kDa helicase OS=Homo sapiens OX=9606 GN=SNRNP200 PE=1 SV=2;tr|A0A494C1A5|A0A494C1A5_HUMAN U5 small nuclear ribonucleoprotein 200 kDa helicase (Fragment) OS=Homo sapiens OX=9606 GN=SNRNP200 PE=1 SV	7	7	3.3	3.3	244.5	2136	0	47.771	191950000
J3QRN6;O94832;J3KRL0;K7EIG7	Unconventional myosin-Id	MYO1D	tr|J3QRN6|J3QRN6_HUMAN Unconventional myosin-Id OS=Homo sapiens OX=9606 GN=MYO1D PE=1 SV=1;sp|O94832|MYO1D_HUMAN Unconventional myosin-Id OS=Homo sapiens OX=9606 GN=MYO1D PE=1 SV=2;tr|J3KRL0|J3KRL0_HUMAN Unconventional myosin-Id OS=Homo sapiens OX=9606 GN=	5	4	6.3	5.4	111.29	961	0	47.629	321170000
B1AHB1;P33992;F8WFD7;B1AHB2;B1AHA9	DNA helicase;DNA replication licensing factor MCM5	MCM5	tr|B1AHB1|B1AHB1_HUMAN DNA helicase OS=Homo sapiens OX=9606 GN=MCM5 PE=1 SV=1;sp|P33992|MCM5_HUMAN DNA replication licensing factor MCM5 OS=Homo sapiens OX=9606 GN=MCM5 PE=1 SV=5	7	7	12.6	12.6	77.592	691	0	45.22	411020000
Q12965;H0YLJ4;H0YN00;H0YNQ8	Unconventional myosin-Ie	MYO1E	sp|Q12965|MYO1E_HUMAN Unconventional myosin-Ie OS=Homo sapiens OX=9606 GN=MYO1E PE=1 SV=2	7	7	7.5	7.5	127.06	1108	0	43.9	552190000
O95782;A0A0G2JQM1;A0A0G2JS82;O94973;E9PPZ3;E9PS94;E9PQP4;E9PPY8;A0A0G2JS17;A0A0G2JQT9;H0YDE9;H0YEG0;A0A0G2JRF9;A0A0G2JQA4;E9PR62	AP-2 complex subunit alpha-1	AP2A1	sp|O95782|AP2A1_HUMAN AP-2 complex subunit alpha-1 OS=Homo sapiens OX=9606 GN=AP2A1 PE=1 SV=3	7	7	9.2	9.2	107.54	977	0	42.294	366270000
C9JUP7;A0A7I2V540;P55072;A0A7I2V5G8	Transitional endoplasmic reticulum ATPase	VCP	tr|C9JUP7|C9JUP7_HUMAN Transitional endoplasmic reticulum ATPase OS=Homo sapiens OX=9606 GN=VCP PE=1 SV=2;tr|A0A7I2V540|A0A7I2V540_HUMAN Transitional endoplasmic reticulum ATPase OS=Homo sapiens OX=9606 GN=VCP PE=4 SV=1;sp|P55072|TERA_HUMAN Transitional en	7	7	10.2	10.2	84.512	761	0	41.983	221230000
Q13823;H0YG10	Nucleolar GTP-binding protein 2	GNL2	sp|Q13823|NOG2_HUMAN Nucleolar GTP-binding protein 2 OS=Homo sapiens OX=9606 GN=GNL2 PE=1 SV=1	4	4	8.8	8.8	83.654	731	0	41.396	346440000
Q8N3V7	Synaptopodin	SYNPO	sp|Q8N3V7|SYNPO_HUMAN Synaptopodin OS=Homo sapiens OX=9606 GN=SYNPO PE=1 SV=2	6	6	9	9	99.462	929	0	41.235	222980000
Q9BXP5;H7C3A1	Serrate RNA effector molecule homolog	SRRT	sp|Q9BXP5|SRRT_HUMAN Serrate RNA effector molecule homolog OS=Homo sapiens OX=9606 GN=SRRT PE=1 SV=1;tr|H7C3A1|H7C3A1_HUMAN Arsenite-resistance protein 2 (Fragment) OS=Homo sapiens OX=9606 GN=SRRT PE=1 SV=1	6	6	7.9	7.9	100.67	876	0	40.879	397470000
Q8TDD1;F8VRX4;H0YHH7;Q9NVP1	ATP-dependent RNA helicase DDX54	DDX54	sp|Q8TDD1|DDX54_HUMAN ATP-dependent RNA helicase DDX54 OS=Homo sapiens OX=9606 GN=DDX54 PE=1 SV=2	6	6	7.3	7.3	98.594	881	0	40.028	185400000
P13639	Elongation factor 2	EEF2	sp|P13639|EF2_HUMAN Elongation factor 2 OS=Homo sapiens OX=9606 GN=EEF2 PE=1 SV=4	6	6	9.1	9.1	95.337	858	0	39.597	227810000
P07814;V9GYZ6	Bifunctional glutamate/proline--tRNA ligase;Glutamate--tRNA ligase;Proline--tRNA ligase	EPRS	sp|P07814|SYEP_HUMAN Bifunctional glutamate/proline--tRNA ligase OS=Homo sapiens OX=9606 GN=EPRS1 PE=1 SV=5	4	4	3.6	3.6	170.59	1512	0	39.59	205610000
Q16643;D6R9W4;D6R9Q9;D6RFI1	Drebrin	DBN1	sp|Q16643|DREB_HUMAN Drebrin OS=Homo sapiens OX=9606 GN=DBN1 PE=1 SV=4;tr|D6R9W4|D6R9W4_HUMAN Drebrin (Fragment) OS=Homo sapiens OX=9606 GN=DBN1 PE=1 SV=1;tr|D6R9Q9|D6R9Q9_HUMAN Drebrin OS=Homo sapiens OX=9606 GN=DBN1 PE=1 SV=1	6	6	11.4	11.4	71.428	649	0	38.828	411080000
F8WAN1;A0A494C1J1;Q69YQ0;C9J8U1;C9JLY8	Cytospin-A	SPECC1L-ADORA2A;SPECC1L	tr|F8WAN1|F8WAN1_HUMAN Cytospin-A OS=Homo sapiens OX=9606 GN=SPECC1L-ADORA2A PE=3 SV=2;tr|A0A494C1J1|A0A494C1J1_HUMAN Cytospin-A OS=Homo sapiens OX=9606 GN=SPECC1L PE=1 SV=1;sp|Q69YQ0|CYTSA_HUMAN Cytospin-A OS=Homo sapiens OX=9606 GN=SPECC1L PE=1 SV=2;tr|C	4	4	6.6	6.6	101.51	911	0	37.883	252290000
A0A1W2PQ43;E9PK09;E9PQN2;E9PKI6;E9PK91;Q9NYF8;E9PJA7;H0YF00	Bcl-2-associated transcription factor 1	BCLAF1	tr|A0A1W2PQ43|A0A1W2PQ43_HUMAN Bcl-2-associated transcription factor 1 OS=Homo sapiens OX=9606 GN=BCLAF1 PE=1 SV=1;tr|E9PK09|E9PK09_HUMAN Bcl-2-associated transcription factor 1 (Fragment) OS=Homo sapiens OX=9606 GN=BCLAF1 PE=1 SV=8;tr|E9PQN2|E9PQN2_HUMAN	5	5	9.1	9.1	80.618	703	0	37.671	244090000
A0A0U1RQQ9;Q6P3W7;F8VSC5;H0YI32;F8VPW3	SCY1-like protein 2	SCYL2	tr|A0A0U1RQQ9|A0A0U1RQQ9_HUMAN SCY1-like protein 2 OS=Homo sapiens OX=9606 GN=SCYL2 PE=1 SV=1;sp|Q6P3W7|SCYL2_HUMAN SCY1-like protein 2 OS=Homo sapiens OX=9606 GN=SCYL2 PE=1 SV=1;tr|F8VSC5|F8VSC5_HUMAN SCY1-like protein 2 (Fragment) OS=Homo sapiens OX=9606	5	5	6.6	6.6	104.11	933	0	36.73	389610000
E7EN95;O75369;H7C5L4	Filamin-B	FLNB	tr|E7EN95|E7EN95_HUMAN Filamin-B OS=Homo sapiens OX=9606 GN=FLNB PE=1 SV=1;sp|O75369|FLNB_HUMAN Filamin-B OS=Homo sapiens OX=9606 GN=FLNB PE=1 SV=2	4	4	2	2	256.28	2409	0	36.472	88794000
Q14764;H3BP76;H3BUK7;H3BNF6;H3BRL2;H3BQK6;H3BNF2;H3BUP3;H3BQE7	Major vault protein	MVP	sp|Q14764|MVP_HUMAN Major vault protein OS=Homo sapiens OX=9606 GN=MVP PE=1 SV=4;tr|H3BP76|H3BP76_HUMAN Major vault protein (Fragment) OS=Homo sapiens OX=9606 GN=MVP PE=1 SV=1;tr|H3BUK7|H3BUK7_HUMAN Major vault protein (Fragment) OS=Homo sapiens OX=9606 GN	6	6	10.1	10.1	99.326	893	0	35.6	213110000
A0A494C001;A0A499FJY3;A0A087WWP4;Q96T37	Putative RNA-binding protein 15	RBM15	tr|A0A494C001|A0A494C001_HUMAN RNA-binding protein 15 OS=Homo sapiens OX=9606 GN=RBM15 PE=1 SV=2;tr|A0A499FJY3|A0A499FJY3_HUMAN RNA-binding protein 15 OS=Homo sapiens OX=9606 GN=RBM15 PE=1 SV=1;tr|A0A087WWP4|A0A087WWP4_HUMAN RNA-binding protein 15 OS=Homo	5	5	7.4	7.4	98.013	896	0	35.461	162100000
P46087;F5H359;F5GWB7;F5H709;F5H5X6;F5GYR3	Probable 28S rRNA (cytosine(4447)-C(5))-methyltransferase	NOP2	sp|P46087|NOP2_HUMAN Probable 28S rRNA (cytosine(4447)-C(5))-methyltransferase OS=Homo sapiens OX=9606 GN=NOP2 PE=1 SV=2	5	5	8.3	8.3	89.301	812	0	34.949	347760000
P98175	RNA-binding protein 10	RBM10	sp|P98175|RBM10_HUMAN RNA-binding protein 10 OS=Homo sapiens OX=9606 GN=RBM10 PE=1 SV=3	4	4	4.9	4.9	103.53	930	0	34.52	198970000
P07900;G3V2J8;Q14568;Q58FG1	Heat shock protein HSP 90-alpha	HSP90AA1	sp|P07900|HS90A_HUMAN Heat shock protein HSP 90-alpha OS=Homo sapiens OX=9606 GN=HSP90AA1 PE=1 SV=5	9	5	15.2	8.9	84.659	732	0	34.5	110490000
Q9UQE7	Structural maintenance of chromosomes protein 3	SMC3	sp|Q9UQE7|SMC3_HUMAN Structural maintenance of chromosomes protein 3 OS=Homo sapiens OX=9606 GN=SMC3 PE=1 SV=2	4	4	4.4	4.4	141.54	1217	0	33.973	348440000
Q14974;J3KTM9;J3QR48;J3QKQ5	Importin subunit beta-1	KPNB1	sp|Q14974|IMB1_HUMAN Importin subunit beta-1 OS=Homo sapiens OX=9606 GN=KPNB1 PE=1 SV=2;tr|J3KTM9|J3KTM9_HUMAN Importin subunit beta-1 (Fragment) OS=Homo sapiens OX=9606 GN=KPNB1 PE=1 SV=1	5	5	7.4	7.4	97.169	876	0	33.6	359350000
A0A6Q8PGU6;Q8NB90	Spermatogenesis-associated protein 5	SPATA5	tr|A0A6Q8PGU6|A0A6Q8PGU6_HUMAN Vesicle-fusing ATPase OS=Homo sapiens OX=9606 GN=SPATA5 PE=1 SV=1;sp|Q8NB90|AFG2H_HUMAN ATPase family protein 2 homolog OS=Homo sapiens OX=9606 GN=SPATA5 PE=1 SV=3	5	5	7.2	7.2	100.35	916	0	33.127	359650000
Q9Y2W1;A0A3B3ITZ9	Thyroid hormone receptor-associated protein 3	THRAP3	sp|Q9Y2W1|TR150_HUMAN Thyroid hormone receptor-associated protein 3 OS=Homo sapiens OX=9606 GN=THRAP3 PE=1 SV=2;tr|A0A3B3ITZ9|A0A3B3ITZ9_HUMAN Thyroid hormone receptor-associated protein 3 OS=Homo sapiens OX=9606 GN=THRAP3 PE=1 SV=1	5	5	7.3	7.3	108.66	955	0	32.957	397900000
A0A087WVC1;Q9BQ39;J3KSN7;J3QKZ9;J3QLN6;J3KRZ1;J3KS25;J3QRQ7;J3QR64;J3KTB5;J3QL43;J3QS69;J3KT12;A0A7I2V5F5;E7EQG2;A0A7I2V507;A0A7I2V2S0;A0A1X7SBZ2;A0A5H1ZRQ2;P60842;Q14240;O15523;Q92841	ATP-dependent RNA helicase DDX50	DDX50	tr|A0A087WVC1|A0A087WVC1_HUMAN RNA helicase OS=Homo sapiens OX=9606 GN=DDX50 PE=1 SV=1;sp|Q9BQ39|DDX50_HUMAN ATP-dependent RNA helicase DDX50 OS=Homo sapiens OX=9606 GN=DDX50 PE=1 SV=1	7	5	10.4	7.9	82.226	730	0	32.874	121720000
P11387	DNA topoisomerase 1	TOP1	sp|P11387|TOP1_HUMAN DNA topoisomerase 1 OS=Homo sapiens OX=9606 GN=TOP1 PE=1 SV=2	5	5	8.1	8.1	90.725	765	0	32.4	304200000
Q7KZF4;H7C597	Staphylococcal nuclease domain-containing protein 1	SND1	sp|Q7KZF4|SND1_HUMAN Staphylococcal nuclease domain-containing protein 1 OS=Homo sapiens OX=9606 GN=SND1 PE=1 SV=1	5	5	6.3	6.3	102	910	0	31.952	148030000
Q92900	Regulator of nonsense transcripts 1	UPF1	sp|Q92900|RENT1_HUMAN Regulator of nonsense transcripts 1 OS=Homo sapiens OX=9606 GN=UPF1 PE=1 SV=2	5	5	4.9	4.9	124.34	1129	0	31.295	190140000
A0A0C4DG98;Q8NI27;H0Y815	THO complex subunit 2	THOC2	tr|A0A0C4DG98|A0A0C4DG98_HUMAN THO complex subunit 2 OS=Homo sapiens OX=9606 GN=THOC2 PE=1 SV=1;sp|Q8NI27|THOC2_HUMAN THO complex subunit 2 OS=Homo sapiens OX=9606 GN=THOC2 PE=1 SV=2	4	4	3.3	3.3	169.58	1478	0	31.171	223390000
Q9P0K7;D6RB27;D6R9G4;D6RBY4;D6REL2;D6R9G6;D6RF74;D6RE17	Ankycorbin	RAI14	sp|Q9P0K7|RAI14_HUMAN Ankycorbin OS=Homo sapiens OX=9606 GN=RAI14 PE=1 SV=2	5	5	6.2	6.2	110.04	980	0	30.915	200470000
O14974;F8VZN8;H0YIS4;H0YHI8;A0A3B3ISH4;A0A0U1RQZ1;H0YIM2;H0YIS3	Protein phosphatase 1 regulatory subunit 12A	PPP1R12A	sp|O14974|MYPT1_HUMAN Protein phosphatase 1 regulatory subunit 12A OS=Homo sapiens OX=9606 GN=PPP1R12A PE=1 SV=1;tr|F8VZN8|F8VZN8_HUMAN Protein phosphatase 1 regulatory subunit 12A (Fragment) OS=Homo sapiens OX=9606 GN=PPP1R12A PE=1 SV=1;tr|H0YIS4|H0YIS4_H	5	5	5.8	5.8	115.28	1030	0	30.905	548160000
P42704;C9JCA9;B8ZZ38;A0A0C4DG06	Leucine-rich PPR motif-containing protein, mitochondrial	LRPPRC	sp|P42704|LPPRC_HUMAN Leucine-rich PPR motif-containing protein, mitochondrial OS=Homo sapiens OX=9606 GN=LRPPRC PE=1 SV=3	5	5	3.9	3.9	157.9	1394	0	30.738	216420000
Q9H307;G3V5F0;G3V579	Pinin	PNN	sp|Q9H307|PININ_HUMAN Pinin OS=Homo sapiens OX=9606 GN=PNN PE=1 SV=5;tr|G3V5F0|G3V5F0_HUMAN Pinin OS=Homo sapiens OX=9606 GN=PNN PE=1 SV=1;tr|G3V579|G3V579_HUMAN Pinin OS=Homo sapiens OX=9606 GN=PNN PE=1 SV=1	4	4	6.8	6.8	81.627	717	0	30.093	136840000
P42285	Superkiller viralicidic activity 2-like 2	SKIV2L2	sp|P42285|MTREX_HUMAN Exosome RNA helicase MTR4 OS=Homo sapiens OX=9606 GN=MTREX PE=1 SV=3	5	5	6.7	6.7	117.8	1042	0	29.876	168700000
Q1KMD3;H3BQZ7	Heterogeneous nuclear ribonucleoprotein U-like protein 2	HNRNPUL2;HNRNPUL2-BSCL2	sp|Q1KMD3|HNRL2_HUMAN Heterogeneous nuclear ribonucleoprotein U-like protein 2 OS=Homo sapiens OX=9606 GN=HNRNPUL2 PE=1 SV=1;tr|H3BQZ7|H3BQZ7_HUMAN HCG2044799 OS=Homo sapiens OX=9606 GN=HNRNPUL2-BSCL2 PE=4 SV=1	4	4	6.2	6.2	85.104	747	0	29.827	199190000
H0YIQ2;P49750;H0YI23;F8VU51	YLP motif-containing protein 1	YLPM1	tr|H0YIQ2|H0YIQ2_HUMAN YLP motif-containing protein 1 (Fragment) OS=Homo sapiens OX=9606 GN=YLPM1 PE=1 SV=1;sp|P49750|YLPM1_HUMAN YLP motif-containing protein 1 OS=Homo sapiens OX=9606 GN=YLPM1 PE=1 SV=4;tr|H0YI23|H0YI23_HUMAN YLP motif-containing protein	5	5	4.1	4.1	180.28	1595	0	29.155	86184000
Q96SB8;C9JMN1;A0A0A0MRY1	Structural maintenance of chromosomes protein 6	SMC6	sp|Q96SB8|SMC6_HUMAN Structural maintenance of chromosomes protein 6 OS=Homo sapiens OX=9606 GN=SMC6 PE=1 SV=2;tr|C9JMN1|C9JMN1_HUMAN Structural maintenance of chromosomes protein 6 (Fragment) OS=Homo sapiens OX=9606 GN=SMC6 PE=1 SV=1;tr|A0A0A0MRY1|A0A0A0M	4	4	4.6	4.6	126.32	1091	0	29.02	93856000
A0A7N4I394;O75400;F5H578;H0YG38	Pre-mRNA-processing factor 40 homolog A	PRPF40A	tr|A0A7N4I394|A0A7N4I394_HUMAN Pre-mRNA-processing factor 40 homolog A OS=Homo sapiens OX=9606 GN=PRPF40A PE=4 SV=1;sp|O75400|PR40A_HUMAN Pre-mRNA-processing factor 40 homolog A OS=Homo sapiens OX=9606 GN=PRPF40A PE=1 SV=2;tr|F5H578|F5H578_HUMAN Pre-mRNA-p	4	4	4.5	4.5	112.4	994	0	28.974	56185000
Q96QC0	Serine/threonine-protein phosphatase 1 regulatory subunit 10	PPP1R10	sp|Q96QC0|PP1RA_HUMAN Serine/threonine-protein phosphatase 1 regulatory subunit 10 OS=Homo sapiens OX=9606 GN=PPP1R10 PE=1 SV=1	4	4	4.6	4.6	99.057	940	0	28.366	117820000
G3V529;Q9GZR7;A0A087WXU8;A0A1W2PRR2;F5GYL3	ATP-dependent RNA helicase DDX24	DDX24	tr|G3V529|G3V529_HUMAN RNA helicase OS=Homo sapiens OX=9606 GN=DDX24 PE=1 SV=1;sp|Q9GZR7|DDX24_HUMAN ATP-dependent RNA helicase DDX24 OS=Homo sapiens OX=9606 GN=DDX24 PE=1 SV=1;tr|A0A087WXU8|A0A087WXU8_HUMAN ATP-dependent RNA helicase DDX24 OS=Homo sapiens	4	4	4.4	4.4	91.48	816	0	27.971	114430000
Q9P2R3;I3L3P8	Rabankyrin-5	ANKFY1	sp|Q9P2R3|ANFY1_HUMAN Rabankyrin-5 OS=Homo sapiens OX=9606 GN=ANKFY1 PE=1 SV=2	4	4	3.6	3.6	128.4	1169	0	27.737	126340000
C9J4M6;C9J2Y9;P30876	DNA-directed RNA polymerase;DNA-directed RNA polymerase II subunit RPB2	POLR2B	tr|C9J4M6|C9J4M6_HUMAN DNA-directed RNA polymerase subunit beta OS=Homo sapiens OX=9606 GN=POLR2B PE=1 SV=3;tr|C9J2Y9|C9J2Y9_HUMAN DNA-directed RNA polymerase subunit beta OS=Homo sapiens OX=9606 GN=POLR2B PE=1 SV=2;sp|P30876|RPB2_HUMAN DNA-directed RNA po	4	4	4.2	4.2	121.37	1067	0	26.933	312530000
H3BLV9;Q96SB4;H7C521;H7C5L6;A8MPP7;A8MPY5;E7ETV6;Q9UPE1;P78362;H7C2I2	SRSF protein kinase 1;SRSF protein kinase 3;SRSF protein kinase 2;SRSF protein kinase 2 N-terminal;SRSF protein kinase 2 C-terminal	SRPK1;SRPK2;SRPK3	tr|H3BLV9|H3BLV9_HUMAN SRSF protein kinase 1 (Fragment) OS=Homo sapiens OX=9606 GN=SRPK1 PE=1 SV=1;sp|Q96SB4|SRPK1_HUMAN SRSF protein kinase 1 OS=Homo sapiens OX=9606 GN=SRPK1 PE=1 SV=2;tr|H7C521|H7C521_HUMAN SRSF protein kinase 2 (Fragment) OS=Homo sapien	4	4	5.7	5.7	76.039	671	0	26.742	167040000
Q99613;B5ME19	Eukaryotic translation initiation factor 3 subunit C;Eukaryotic translation initiation factor 3 subunit C-like protein	EIF3C;EIF3CL	sp|Q99613|EIF3C_HUMAN Eukaryotic translation initiation factor 3 subunit C OS=Homo sapiens OX=9606 GN=EIF3C PE=1 SV=1;sp|B5ME19|EIFCL_HUMAN Eukaryotic translation initiation factor 3 subunit C-like protein OS=Homo sapiens OX=9606 GN=EIF3CL PE=1 SV=1	4	4	5.5	5.5	105.34	913	0	26.427	78366000
P11388;E9PCY5;Q02880	DNA topoisomerase 2-alpha	TOP2A	sp|P11388|TOP2A_HUMAN DNA topoisomerase 2-alpha OS=Homo sapiens OX=9606 GN=TOP2A PE=1 SV=3	4	4	3.3	3.3	174.38	1531	0	26.017	183910000
Q9NXF1	Testis-expressed sequence 10 protein	TEX10	sp|Q9NXF1|TEX10_HUMAN Testis-expressed protein 10 OS=Homo sapiens OX=9606 GN=TEX10 PE=1 SV=2	4	4	5.9	5.9	105.67	929	0	25.758	58699000
E9PF10;O75694	Nuclear pore complex protein Nup155	NUP155	tr|E9PF10|E9PF10_HUMAN Nuclear pore complex protein Nup155 OS=Homo sapiens OX=9606 GN=NUP155 PE=1 SV=1;sp|O75694|NU155_HUMAN Nuclear pore complex protein Nup155 OS=Homo sapiens OX=9606 GN=NUP155 PE=1 SV=1	4	4	3.3	3.3	148.09	1327	0	25.707	114570000
O94906	Pre-mRNA-processing factor 6	PRPF6	sp|O94906|PRP6_HUMAN Pre-mRNA-processing factor 6 OS=Homo sapiens OX=9606 GN=PRPF6 PE=1 SV=1	4	4	5.7	5.7	106.92	941	0	25.459	264810000
O00411;K7ESD1;K7EMH3	DNA-directed RNA polymerase, mitochondrial	POLRMT	sp|O00411|RPOM_HUMAN DNA-directed RNA polymerase, mitochondrial OS=Homo sapiens OX=9606 GN=POLRMT PE=1 SV=2	4	4	3.4	3.4	138.62	1230	0	25.185	220620000
E7ET15;O15042;E7EW00;H0Y8D9	U2 snRNP-associated SURP motif-containing protein	U2SURP	tr|E7ET15|E7ET15_HUMAN U2 snRNP-associated SURP motif-containing protein OS=Homo sapiens OX=9606 GN=U2SURP PE=1 SV=1;sp|O15042|SR140_HUMAN U2 snRNP-associated SURP motif-containing protein OS=Homo sapiens OX=9606 GN=U2SURP PE=1 SV=2	4	4	3.9	3.9	118.25	1028	0	25.095	297450000
C9J6P4;Q7Z2W4;H7C5K1	Zinc finger CCCH-type antiviral protein 1	ZC3HAV1	tr|C9J6P4|C9J6P4_HUMAN Zinc finger CCCH-type antiviral protein 1 OS=Homo sapiens OX=9606 GN=ZC3HAV1 PE=1 SV=1;sp|Q7Z2W4|ZCCHV_HUMAN Zinc finger CCCH-type antiviral protein 1 OS=Homo sapiens OX=9606 GN=ZC3HAV1 PE=1 SV=3	4	4	4.1	4.1	114.08	1024	0	24.989	251800000
O15226	NF-kappa-B-repressing factor	NKRF	sp|O15226|NKRF_HUMAN NF-kappa-B-repressing factor OS=Homo sapiens OX=9606 GN=NKRF PE=1 SV=2	4	4	6.7	6.7	77.672	690	0	24.967	96544000
A0A087WVQ6;Q00610	Clathrin heavy chain;Clathrin heavy chain 1	CLTC	tr|A0A087WVQ6|A0A087WVQ6_HUMAN Clathrin heavy chain OS=Homo sapiens OX=9606 GN=CLTC PE=1 SV=1;sp|Q00610|CLH1_HUMAN Clathrin heavy chain 1 OS=Homo sapiens OX=9606 GN=CLTC PE=1 SV=5	4	4	2.8	2.8	192.06	1679	0	24.613	285250000
A0A0J9YXZ5;P46940;H0YLE8;A0A087WWP1	Ras GTPase-activating-like protein IQGAP1	IQGAP1	tr|A0A0J9YXZ5|A0A0J9YXZ5_HUMAN Ras GTPase-activating-like protein IQGAP1 OS=Homo sapiens OX=9606 GN=IQGAP1 PE=1 SV=1;sp|P46940|IQGA1_HUMAN Ras GTPase-activating-like protein IQGAP1 OS=Homo sapiens OX=9606 GN=IQGAP1 PE=1 SV=1;tr|H0YLE8|H0YLE8_HUMAN Ras GTPa	4	4	4.5	4.5	136	1191	0	24.457	160000000
P56192;F5H2V6;H0YIP0;H0YHV5	Methionine--tRNA ligase, cytoplasmic	MARS	sp|P56192|SYMC_HUMAN Methionine--tRNA ligase, cytoplasmic OS=Homo sapiens OX=9606 GN=MARS1 PE=1 SV=2	4	4	5.2	5.2	101.11	900	0	24.253	214570000
J3KR24;A0A0A0MSX9;P41252	Isoleucine--tRNA ligase, cytoplasmic	IARS	tr|J3KR24|J3KR24_HUMAN Isoleucyl-tRNA synthetase OS=Homo sapiens OX=9606 GN=IARS1 PE=1 SV=2;tr|A0A0A0MSX9|A0A0A0MSX9_HUMAN Isoleucyl-tRNA synthetase OS=Homo sapiens OX=9606 GN=IARS1 PE=1 SV=1;sp|P41252|SYIC_HUMAN Isoleucine--tRNA ligase, cytoplasmic OS=Hom	4	4	3.5	3.5	129.55	1121	0	24.003	43198000
G5EA36;P30260;I3L3H6;F6QPS0	Cell division cycle protein 27 homolog	CDC27	tr|G5EA36|G5EA36_HUMAN Cell division cycle 27, isoform CRA_c OS=Homo sapiens OX=9606 GN=CDC27 PE=1 SV=1;sp|P30260|CDC27_HUMAN Cell division cycle protein 27 homolog OS=Homo sapiens OX=9606 GN=CDC27 PE=1 SV=2	4	4	4	4	91.737	823	0	23.832	64167000
F5H3Y4;Q8IY37	Probable ATP-dependent RNA helicase DHX37	DHX37	tr|F5H3Y4|F5H3Y4_HUMAN Probable ATP-dependent RNA helicase DHX37 (Fragment) OS=Homo sapiens OX=9606 GN=DHX37 PE=1 SV=2;sp|Q8IY37|DHX37_HUMAN Probable ATP-dependent RNA helicase DHX37 OS=Homo sapiens OX=9606 GN=DHX37 PE=1 SV=1	4	4	6.2	6.2	110.69	999	0	23.709	165670000
Q01780	Exosome component 10	EXOSC10	sp|Q01780|EXOSX_HUMAN Exosome component 10 OS=Homo sapiens OX=9606 GN=EXOSC10 PE=1 SV=2	4	4	5.5	5.5	100.83	885	0	23.699	66375000
P53618;E9PP73	Coatomer subunit beta	COPB1	sp|P53618|COPB_HUMAN Coatomer subunit beta OS=Homo sapiens OX=9606 GN=COPB1 PE=1 SV=3;tr|E9PP73|E9PP73_HUMAN Coatomer subunit beta (Fragment) OS=Homo sapiens OX=9606 GN=COPB1 PE=1 SV=8	4	4	4.9	4.9	107.14	953	0	23.659	88451000
A0A2R8Y8B3;A0A2R8Y685;A0A2R8Y5Z7;A0A2R8YD40;A0A2R8YDJ9;A0A2R8YER1;A0A2R8Y8C1;A0A2R8Y445;A0A2R8Y425;A0A2R8Y5J0;A0A2R8YFK9;A0A2U3TZM0;A0A2R8YFD8;F5GWX5;A0A2R8Y212;A0A2R8Y521;A0A0C4DGG9;Q14839;A0A2R8YDW2;A0A2R8Y4X2	Chromodomain-helicase-DNA-binding protein 4	CHD4	tr|A0A2R8Y8B3|A0A2R8Y8B3_HUMAN DNA helicase OS=Homo sapiens OX=9606 GN=CHD4 PE=1 SV=1;tr|A0A2R8Y685|A0A2R8Y685_HUMAN DNA helicase OS=Homo sapiens OX=9606 GN=CHD4 PE=1 SV=1;tr|A0A2R8Y5Z7|A0A2R8Y5Z7_HUMAN DNA helicase OS=Homo sapiens OX=9606 GN=CHD4 PE=1 SV=	4	4	3.5	3.5	130.36	1147	0	23.568	109800000
Q5JTH9;A0A087X1U8	RRP12-like protein	RRP12	sp|Q5JTH9|RRP12_HUMAN RRP12-like protein OS=Homo sapiens OX=9606 GN=RRP12 PE=1 SV=2	4	4	4.7	4.7	143.7	1297	0	23.128	131510000
A0A0C4DG89;Q7L014;D6RJA6;Q9NQI0	Probable ATP-dependent RNA helicase DDX46	DDX46	tr|A0A0C4DG89|A0A0C4DG89_HUMAN RNA helicase OS=Homo sapiens OX=9606 GN=DDX46 PE=1 SV=1;sp|Q7L014|DDX46_HUMAN Probable ATP-dependent RNA helicase DDX46 OS=Homo sapiens OX=9606 GN=DDX46 PE=1 SV=2	4	4	5.8	5.8	117.46	1032	0	23.047	99688000
