# Supplementary material for: DDX39B K63-linked ubiquitination mediated by TRIM28 promotes NSCLC metastasis by enhancing ECAD lysosomal degradation
Source: Signal Transduct Target Ther. 2025 Jul 16;10:221. doi: 10.1038/s41392-025-02305-9 (PMC12263876; doi:10.1038/s41392-025-02305-9)
Supplement: Supplementary file 13 — Table S4. The energy decomposition of the DDX39B-TRIM28 complex [file 41392_2025_2305_MOESM13_ESM.xlsx]

## Sheet: Table S4
Table S4. The energy decomposition of the DDX39B-TRIM28 complex.
Sourse	Amino acids	Residue	Polar Solvation	Non-Polar Solv.	TOTAL
TRIM28	TRP	398	9.07212	-1.20142	-9.35082
TRIM28	PHE	506	4.5462	-0.551857	-4.93742
TRIM28	TRP	393	9.12164	-0.753028	-4.58895
DDX39B	LEU	152	4.76068	-0.521863	-4.46226
DDX39B	SER	137	1.2886	-0.0781926	-3.74339
DDX39B	PHE	127	1.45848	-0.63572	-3.4972
TRIM28	MET	423	0.00644	-0.846183	-2.79186
TRIM28	PRO	426	2.20356	-0.735286	-2.64789
DDX39B	PRO	322	1.3264	-0.306152	-2.50563
DDX39B	GLU	134	-55.5388	-0.387729	-2.31137
TRIM28	PRO	429	-1.08836	-0.511526	-2.22505
TRIM28	ALA	397	6.8182	-0.518813	-2.18257
DDX39B	ASN	164	7.181	-0.276779	-2.16486
TRIM28	MET	482	0.90656	-0.540333	-2.12725
DDX39B	GLN	298	3.7978	-0.718066	-2.10915
DDX39B	LYS	156	118.842	-0.615574	-2.04373
DDX39B	TYR	139	3.56132	-0.534269	-1.94999
TRIM28	LEU	328	1.2388	-0.327042	-1.87284
DDX39B	PHE	149	0.74104	-0.282877	-1.77732
DDX39B	VAL	160	0.07924	-0.268188	-1.77231
DDX39B	ALA	146	1.87468	-0.0753532	-1.67767
TRIM28	ARG	327	45.5719	-0.728702	-1.67198
DDX39B	VAL	61	3.56548	-0.392571	-1.47233
DDX39B	SER	153	2.98016	-0.381572	-1.45193
DDX39B	PRO	141	0.34368	-0.59803	-1.45015
TRIM28	HIE	464	3.81936	-0.634948	-1.33519
TRIM28	PRO	510	-3.27152	-0.20478	-1.27894
TRIM28	HIE	386	4.52464	-0.350609	-1.25133
DDX39B	VAL	147	-0.3928	-0.170412	-1.10381
TRIM28	VAL	478	0.31044	-0.321214	-1.08957
DDX39B	LYS	138	48.323	-0.583646	-1.08709
TRIM28	VAL	468	-0.37288	-0.141358	-1.01076
DDX39B	ILE	301	0.99176	-0.182947	-0.999707
DDX39B	VAL	297	0.67804	-0.136388	-0.915388
TRIM28	PHE	391	1.14036	-0.154349	-0.871149
DDX39B	VAL	143	2.62996	-0.0863499	-0.86275
DDX39B	SER	130	0.86268	-0.00935654	-0.827437
TRIM28	THR	399	1.40804	-0.138222	-0.753902
TRIM28	ASP	394	-6.26856	-0.204269	-0.633629
TRIM28	PRO	425	1.03776	-0.129715	-0.628795
DDX39B	VAL	145	0.71876	-0.226903	-0.624983
DDX39B	LYS	144	74.249	-0.414345	-0.573105
DDX39B	MET	321	2.42492	-0.136355	-0.550075
TRIM28	ALA	402	-0.74548	-0.226916	-0.535716
TRIM28	MET	389	1.3104	-0.17798	-0.47198
TRIM28	GLU	326	-24.2271	-0.391317	-0.448197
TRIM28	GLU	403	25.9772	-0.00207418	-0.447754
TRIM28	ALA	404	-1.88636	-0.0416252	-0.417145
DDX39B	HIE	167	-0.32444	-0.00393725	-0.390137
TRIM28	SER	479	0.98284	-0.102146	-0.351346
DDX39B	HIE	318	1.23972	-0.0290292	-0.314429
DDX39B	GLU	132	-47.2084	0	-0.31088
TRIM28	VAL	508	3.59824	-0.0405259	-0.304446
DDX39B	TYR	133	1.42908	0	-0.26672
DDX39B	PHE	148	0.89352	-0.00200765	-0.260248
TRIM28	GLU	515	62.7481	-0.212664	-0.222064
DDX39B	PRO	166	1.29644	-0.000987264	-0.221147
TRIM28	VAL	505	1.72836	0	-0.20392
DDX39B	GLU	324	-47.6833	-0.00463536	-0.196595
DDX39B	GLU	394	-84.9146	-0.126661	-0.196221
DDX39B	ILE	154	-0.53596	-0.00356112	-0.181481
TRIM28	VAL	465	-0.05268	0	-0.17644
TRIM28	VAL	409	-0.82928	-0.0715061	-0.173546
TRIM28	LYS	390	28.4056	-0.724762	-0.170042
TRIM28	GLY	467	0.20452	-0.142229	-0.169269
TRIM28	SER	471	0.59252	-0.163127	-0.145927
DDX39B	ILE	399	0.3144	-0.0317241	-0.130564
TRIM28	PRO	504	1.91548	-3.8016e-05	-0.125718
TRIM28	PRO	431	-1.10132	0	-0.12404
DDX39B	ILE	168	-1.01188	0	-0.12164
DDX39B	VAL	170	-0.684	0	-0.1194
DDX39B	ALA	59	0.47128	0	-0.11648
DDX39B	THR	172	-0.56712	0	-0.1158
TRIM28	SER	512	0.51912	0	-0.10056
TRIM28	ALA	421	2.35376	-0.10511	-0.0957496
TRIM28	ASP	516	19.0577	0	-0.09188
DDX39B	ILE	129	0.86332	0	-0.08244
TRIM28	GLY	511	-0.02364	0	-0.07596
DDX39B	CYS	63	-1.08224	0	-0.0624
TRIM28	GLU	523	12.3472	0	-0.06176
DDX39B	VAL	169	0.96536	0	-0.04884
DDX39B	LEU	125	0.18968	0	-0.04876
DDX39B	ASN	142	-1.15072	-0.124125	-0.0422048
DDX39B	PHE	65	0.81248	0	-0.04068
DDX39B	ARG	299	69.678	-0.0204371	-0.0404371
DDX39B	PHE	347	0.26064	0	-0.0382
TRIM28	ALA	461	0.2462	0	-0.03524
DDX39B	THR	370	0.69364	0	-0.03184
TRIM28	VAL	383	0.15924	-0.000229248	-0.0311492
DDX39B	GLU	354	-36.6021	0	-0.02936
DDX39B	PHE	99	0.44	0	-0.029
DDX39B	ASP	352	-39.8142	0	-0.02892
TRIM28	ALA	424	0.55348	-0.0211372	-0.0244172
DDX39B	THR	344	-0.08872	0	-0.02432
DDX39B	TYR	371	0.60272	0	-0.02332
DDX39B	PRO	173	-0.07124	0	-0.02192
DDX39B	PHE	227	-0.36012	0	-0.02084
DDX39B	PHE	333	0.73408	0	-0.02044
TRIM28	PRO	503	1.8546	-0.105121	-0.0196406
TRIM28	ASP	494	-3.40628	0	-0.01732
TRIM28	GLU	477	-10.7909	0	-0.0168
DDX39B	MET	207	0.48128	-0.00126144	-0.0165414
DDX39B	PHE	47	-0.20492	0	-0.01628
DDX39B	GLU	425	-39.9428	0	-0.01596
DDX39B	ALA	126	0.60136	0	-0.01556
TRIM28	GLU	462	2.92608	0	-0.01552
DDX39B	TYR	330	0.124	0	-0.01424
DDX39B	PRO	68	0.26736	0	-0.01412
DDX39B	LYS	188	49.2306	0	-0.01324
TRIM28	PRO	385	0.20652	0	-0.01264
TRIM28	ASP	455	16.8129	0	-0.01252
TRIM28	LEU	493	0.58292	0	-0.0124
DDX39B	SER	228	0.24824	0	-0.01224
DDX39B	PHE	279	0.82072	0	-0.01224
DDX39B	GLN	426	-38.6048	0	-0.01168
DDX39B	ASP	196	-53.2979	0	-0.0114
DDX39B	CYS	198	-0.31816	0	-0.01124
TRIM28	ASP	111	-1.33004	0	-0.01076
DDX39B	ILE	60	0.4924	0	-0.01064
DDX39B	GLU	286	-44.6052	0	-0.00976
DDX39B	LYS	233	54.4726	0	-0.00952
DDX39B	PRO	77	0.0696	0	-0.00932
DDX39B	PHE	360	0.34936	0	-0.00916
TRIM28	ASP	496	-2.84416	0	-0.00892
DDX39B	SER	69	0.7634	0	-0.00884
TRIM28	VAL	380	0.26016	0	-0.00872
DDX39B	HIE	192	-1.04292	0	-0.00852
TRIM28	GLU	179	-3.06424	0	-0.00768
DDX39B	PRO	219	-0.32732	0	-0.00752
DDX39B	ASP	283	-47.5157	0	-0.00752
DDX39B	PHE	215	0.20464	0	-0.00744
TRIM28	PRO	486	0.1528	0	-0.0074
TRIM28	GLU	343	-11.175	0	-0.007
TRIM28	PRO	546	-0.05112	0	-0.00688
TRIM28	HIE	373	-0.30436	0	-0.00684
DDX39B	SER	412	0.88968	0	-0.00684
DDX39B	ALA	229	0.56988	0	-0.00672
TRIM28	MET	443	-0.265	0	-0.00644
DDX39B	ALA	376	0.29276	0	-0.00632
DDX39B	ARG	276	58.1605	0	-0.00632
DDX39B	GLU	70	-40.8816	0	-0.00628
TRIM28	ARG	282	17.1556	0	-0.00604
DDX39B	PHE	242	0.29808	0	-0.00572
TRIM28	ARG	309	15.9372	0	-0.00568
TRIM28	LYS	275	16.2174	0	-0.00556
DDX39B	ARG	236	48.5864	0	-0.0052
TRIM28	LYS	695	15.6538	0	-0.0048
TRIM28	LYS	272	15.994	0	-0.00456
TRIM28	GLU	63	-4.1982	0	-0.0044
DDX39B	PHE	407	0.63992	0	-0.00432
TRIM28	ASP	105	-5.12664	0	-0.00428
TRIM28	GLU	175	-5.15312	0	-0.00424
TRIM28	LYS	554	15.4193	0	-0.00424
DDX39B	ARG	240	45.5904	0	-0.00408
DDX39B	PHE	287	0.1466	0	-0.00408
TRIM28	THR	321	0.08004	0	-0.00404
DDX39B	ARG	216	50.2322	0	-0.00384
DDX39B	LYS	241	48.4482	0	-0.00376
TRIM28	LYS	266	14.9515	0	-0.00364
DDX39B	GLU	74	-41.0475	0	-0.00356
TRIM28	ARG	290	14.0577	0	-0.00352
DDX39B	HIE	260	0.91244	0	-0.00336
DDX39B	HIE	73	-0.0274	0	-0.00332
TRIM28	LYS	575	13.4721	0	-0.00332
DDX39B	ASP	419	-45.5984	0	-0.00324
TRIM28	GLU	588	-7.96236	0	-0.00324
TRIM28	LYS	308	14.2343	0	-0.0032
TRIM28	TYR	369	0.09324	0	-0.00312
DDX39B	CYS	239	0.17512	0	-0.00312
DDX39B	PRO	415	0.1714	0	-0.00312
DDX39B	LEU	282	0.88064	0	-0.003
TRIM28	PRO	442	0.34204	0	-0.00296
DDX39B	MET	243	-0.1258	0	-0.00296
TRIM28	LEU	372	0.15672	0	-0.00284
TRIM28	LYS	676	11.9945	0	-0.00284
TRIM28	ASP	116	-3.64124	0	-0.0028
TRIM28	LYS	703	13.903	0	-0.00252
TRIM28	LYS	289	12.5836	0	-0.00252
TRIM28	LYS	213	12.2568	0	-0.00248
DDX39B	VAL	118	-0.47368	0	-0.00248
TRIM28	LEU	395	2.60856	0	-0.00244
DDX39B	LEU	81	0.05348	0	-0.00236
TRIM28	ASN	315	0.17084	0	-0.00232
TRIM28	ASP	189	-4.9568	0	-0.00232
TRIM28	ARG	73	8.59808	0	-0.00228
TRIM28	ARG	311	12.8946	0	-0.0022
DDX39B	VAL	284	0.88952	0	-0.0022
TRIM28	SER	279	0.32816	0	-0.00216
DDX39B	LEU	205	0.63024	0	-0.00216
DDX39B	LEU	285	0.51136	0	-0.00212
TRIM28	PHE	370	0.06764	0	-0.00208
TRIM28	LEU	490	0.56376	0	-0.002
TRIM28	GLU	60	-4.267	0	-0.002
DDX39B	PHE	50	-0.12512	0	-0.00196
TRIM28	ARG	262	12.8034	0	-0.00196
TRIM28	LYS	365	12.3729	0	-0.00192
TRIM28	VAL	314	-0.18252	0	-0.00188
DDX39B	TYR	423	-0.16892	0	-0.00188
TRIM28	LYS	199	10.0766	0	-0.00184
DDX39B	LYS	277	62.2214	0	-0.00176
TRIM28	LYS	141	9.84044	0	-0.00172
TRIM28	ILE	281	0.18884	0	-0.00172
TRIM28	PRO	595	-0.24024	0	-0.00168
DDX39B	THR	255	-0.14176	0	-0.00168
TRIM28	ILE	552	0.0574	0	-0.00164
DDX39B	THR	258	1.03484	0	-0.00164
TRIM28	PHE	348	0.17412	0	-0.00164
TRIM28	GLU	583	-8.75344	0	-0.00164
TRIM28	PRO	542	-0.27884	0	-0.0016
TRIM28	LYS	304	12.2396	0	-0.0016
DDX39B	PHE	250	0.25336	0	-0.0016
TRIM28	ARG	79	8.96832	0	-0.0016
TRIM28	ILE	345	0.11324	0	-0.00156
TRIM28	GLU	171	-6.30372	0	-0.00156
DDX39B	ASN	357	-0.08264	0	-0.00152
DDX39B	ILE	235	0.2804	0	-0.00148
TRIM28	PRO	94	0.30144	0	-0.00148
DDX39B	MET	83	-0.22932	0	-0.00148
DDX39B	ILE	418	0.31564	0	-0.00144
TRIM28	VAL	277	0.17048	0	-0.00144
TRIM28	LYS	261	11.8218	0	-0.0014
DDX39B	PHE	381	0.14448	0	-0.00136
DDX39B	PRO	237	0.46036	0	-0.00132
DDX39B	ASP	252	-47.247	0	-0.00132
TRIM28	ASN	101	0.32344	0	-0.00128
TRIM28	PRO	608	0.15248	0	-0.00128
DDX39B	LEU	202	-0.065	0	-0.00124
TRIM28	GLN	283	0.22824	0	-0.00124
TRIM28	LEU	578	0.21324	0	-0.00124
TRIM28	TYR	165	0.2472	0	-0.00124
TRIM28	ARG	702	12.3093	0	-0.00124
TRIM28	ARG	706	12.1032	0	-0.00124
DDX39B	ILE	420	-0.14364	0	-0.0012
DDX39B	GLN	105	0.06408	0	-0.0012
DDX39B	ALA	180	0.15312	0	-0.00116
TRIM28	ILE	368	0.14128	0	-0.00116
DDX39B	LEU	161	0.228	0	-0.00116
TRIM28	GLN	182	0.16016	0	-0.00108
TRIM28	LEU	367	0.05248	0	-0.00104
TRIM28	GLU	168	-8.7926	0	-0.00104
TRIM28	ASN	150	0.15032	0	-0.00104
TRIM28	PRO	576	0.00524	0	-0.001
TRIM28	GLU	57	-4.919	0	-0.001
DDX39B	HIE	220	-0.58624	0	-0.001
TRIM28	MET	579	0.20848	0	-0.00096
TRIM28	VAL	312	-0.08016	0	-0.00096
DDX39B	MET	247	-0.18444	0	-0.00096
TRIM28	LEU	581	0.29644	0	-0.00096
TRIM28	THR	274	0.20224	0	-0.00096
TRIM28	PRO	97	0.27364	0	-0.00096
TRIM28	SER	280	0.21928	0	-0.00096
TRIM28	GLY	110	0.20316	0	-0.00096
TRIM28	CYS	91	0.24052	0	-0.00096
TRIM28	ARG	136	8.51264	0	-0.00096
TRIM28	TRP	351	-0.0026	0	-0.00092
TRIM28	LEU	603	-0.04384	0	-0.00092
TRIM28	ALA	180	0.2472	0	-0.00092
TRIM28	GLN	288	0.23524	0	-0.00092
TRIM28	ALA	98	0.26092	0	-0.00092
TRIM28	ASN	159	0.37568	0	-0.00092
TRIM28	GLY	93	0.2908	0	-0.00092
TRIM28	LYS	296	11.16	0	-0.00092
TRIM28	SER	89	0.32924	0	-0.00092
DDX39B	GLY	382	0.00312	0	-0.00088
TRIM28	PRO	590	-0.37016	0	-0.00088
TRIM28	LEU	672	0.2396	0	-0.00088
TRIM28	LEU	173	0.2132	0	-0.00088
TRIM28	HIE	181	0.23852	0	-0.00088
TRIM28	ALA	607	0.16564	0	-0.00084
DDX39B	GLY	261	0.394	0	-0.00084
TRIM28	THR	176	0.21476	0	-0.00084
TRIM28	CYS	666	0.42852	0	-0.00084
TRIM28	HIE	670	-0.21356	0	-0.0008
TRIM28	CYS	669	0.1102	0	-0.0008
TRIM28	VAL	553	0.03884	0	-0.0008
TRIM28	ALA	580	0.27644	0	-0.0008
TRIM28	ARG	230	10.3303	0	-0.00076
TRIM28	TYR	186	0.09852	0	-0.00076
TRIM28	ALA	582	0.2158	0	-0.00076
TRIM28	ALA	109	0.0722	0	-0.00072
TRIM28	ALA	100	0.19336	0	-0.00072
TRIM28	PRO	585	-0.31208	0	-0.00072
TRIM28	ALA	95	0.21476	0	-0.00072
DDX39B	GLN	244	0.22696	0	-0.00072
TRIM28	PRO	161	0.21952	0	-0.00072
TRIM28	TRP	664	-0.12196	0	-0.00068
DDX39B	PRO	246	0.20928	0	-0.00068
TRIM28	ALA	90	0.13236	0	-0.00068
TRIM28	LEU	353	0.0444	0	-0.00068
TRIM28	VAL	671	0.02884	0	-0.00068
TRIM28	SER	350	0.20372	0	-0.00068
TRIM28	VAL	284	0.12916	0	-0.00068
TRIM28	VAL	184	0.1044	0	-0.00068
TRIM28	LEU	363	-0.04244	0	-0.00068
TRIM28	LEU	81	0.0698	0	-0.00064
TRIM28	VAL	605	-0.10168	0	-0.00064
TRIM28	CYS	156	0.23112	0	-0.00064
TRIM28	VAL	178	0.14256	0	-0.00064
DDX39B	SER	421	0.05424	0	-0.00064
TRIM28	THR	154	0.03228	0	-0.00064
TRIM28	ARG	253	9.82688	0	-0.0006
TRIM28	THR	574	0.09928	0	-0.0006
TRIM28	CYS	153	0.26016	0	-0.0006
TRIM28	ALA	99	0.1856	0	-0.0006
TRIM28	LEU	361	0.0284	0	-0.0006
TRIM28	ASN	357	-0.12724	0	-0.0006
DDX39B	ASN	410	1.96732	0	-0.0006
TRIM28	SER	285	0.16584	0	-0.0006
DDX39B	LEU	259	-0.00832	0	-0.0006
TRIM28	LEU	346	0.006	0	-0.0006
TRIM28	ASP	128	-7.49036	0	-0.0006
TRIM28	VAL	606	0.01124	0	-0.0006
TRIM28	LYS	254	9.07172	0	-0.0006
DDX39B	TYR	265	0.32312	0	-0.0006
TRIM28	ARG	201	8.76292	0	-0.00056
DDX39B	ALA	378	0.41112	0	-0.00056
TRIM28	HIE	214	0.09664	0	-0.00056
TRIM28	CYS	169	0.1078	0	-0.00056
TRIM28	CYS	221	0.09368	0	-0.00056
TRIM28	CYS	177	0.19364	0	-0.00056
TRIM28	LYS	770	10.3825	0	-0.00056
TRIM28	ARG	718	9.32844	0	-0.00052
TRIM28	PRO	660	0.10252	0	-0.00052
TRIM28	LEU	362	-0.03364	0	-0.00052
TRIM28	SER	103	0.26484	0	-0.00052
TRIM28	PRO	172	0.23476	0	-0.00052
TRIM28	SER	612	0.02092	0	-0.00052
TRIM28	VAL	291	0.12712	0	-0.00052
TRIM28	SER	155	0.14652	0	-0.00052
TRIM28	CYS	124	-0.08112	0	-0.00052
TRIM28	CYS	88	0.19608	0	-0.00052
TRIM28	GLY	107	0.18656	0	-0.00052
TRIM28	GLU	70	-7.23364	0	-0.00052
TRIM28	ALA	162	0.16176	0	-0.00048
TRIM28	GLN	233	0.11828	0	-0.00048
TRIM28	LEU	92	0.189	0	-0.00048
TRIM28	CYS	152	0.11932	0	-0.00048
TRIM28	ILE	302	-0.07912	0	-0.00048
TRIM28	LEU	227	0.09252	0	-0.00048
TRIM28	ALA	687	0.1596	0	-0.00048
TRIM28	ALA	352	0.0292	0	-0.00048
TRIM28	VAL	287	0.14856	0	-0.00048
TRIM28	PRO	673	0.03944	0	-0.00048
TRIM28	SER	689	0.09148	0	-0.00048
TRIM28	LYS	238	7.68668	0	-0.00048
TRIM28	GLN	151	0.20832	0	-0.00048
TRIM28	VAL	115	0.122	0	-0.00048
TRIM28	ALA	87	0.11888	0	-0.00048
TRIM28	GLY	691	0.19696	0	-0.00048
TRIM28	ARG	205	9.62704	0	-0.00048
TRIM28	ARG	767	9.56892	0	-0.00048
TRIM28	ARG	76	7.22732	0	-0.00044
TRIM28	GLY	310	-0.17744	0	-0.00044
TRIM28	LYS	366	10.2485	0	-0.00044
TRIM28	ALA	561	0.21056	0	-0.00044
TRIM28	GLY	610	0.09484	0	-0.00044
TRIM28	PRO	118	-0.11632	0	-0.00044
TRIM28	CYS	166	0.21244	0	-0.00044
TRIM28	CYS	174	0.14604	0	-0.00044
TRIM28	VAL	659	0.14448	0	-0.00044
TRIM28	THR	113	-0.10288	0	-0.00044
TRIM28	ASN	307	-0.044	0	-0.00044
TRIM28	LEU	61	-0.00312	0	-0.0004
TRIM28	GLY	104	0.23672	0	-0.0004
TRIM28	SER	667	-0.08244	0	-0.0004
TRIM28	TYR	208	-0.21648	0	-0.0004
TRIM28	SER	223	0.18712	0	-0.0004
TRIM28	PRO	197	-0.13176	0	-0.0004
TRIM28	THR	163	0.17964	0	-0.0004
TRIM28	SER	170	0.2746	0	-0.0004
TRIM28	PRO	74	-0.08332	0	-0.0004
TRIM28	SER	200	-0.17368	0	-0.0004
TRIM28	THR	567	0.08848	0	-0.0004
TRIM28	VAL	192	0.04256	0	-0.0004
TRIM28	HIE	85	-0.21584	0	-0.0004
TRIM28	VAL	693	0.08904	0	-0.0004
TRIM28	LEU	668	0.02756	0	-0.0004
DDX39B	GLU	254	-48.0222	0	-0.0004
TRIM28	ARG	250	8.54364	0	-0.0004
TRIM28	GLY	686	-0.02272	0	-0.00036
TRIM28	SER	697	0.1024	0	-0.00036
TRIM28	THR	228	0.15888	0	-0.00036
TRIM28	ALA	96	0.21568	0	-0.00036
TRIM28	SER	102	0.06824	0	-0.00036
TRIM28	LYS	750	9.20744	0	-0.00036
TRIM28	THR	569	-0.04404	0	-0.00036
TRIM28	GLY	680	0.11384	0	-0.00036
TRIM28	ALA	587	-0.2224	0	-0.00036
TRIM28	ALA	146	0.06356	0	-0.00036
TRIM28	PRO	614	0.07484	0	-0.00036
TRIM28	LEU	306	-0.10856	0	-0.00036
TRIM28	THR	359	-0.06856	0	-0.00036
TRIM28	ALA	349	0.07476	0	-0.00036
TRIM28	THR	558	-0.0306	0	-0.00036
TRIM28	PRO	82	-0.25332	0	-0.00036
TRIM28	ALA	560	0.1942	0	-0.00036
TRIM28	CYS	120	-0.08464	0	-0.00036
TRIM28	PHE	220	0.18848	0	-0.00032
TRIM28	ALA	724	0.04004	0	-0.00032
TRIM28	GLY	819	-0.02816	0	-0.00032
TRIM28	VAL	167	0.14664	0	-0.00032
TRIM28	ARG	629	8.88244	0	-0.00032
TRIM28	THR	611	0.07192	0	-0.00032
TRIM28	THR	144	0.00164	0	-0.00032
TRIM28	ILE	299	-0.06892	0	-0.00032
TRIM28	ASN	235	0.19444	0	-0.00032
TRIM28	THR	690	0.04824	0	-0.00032
TRIM28	LEU	711	0.088	0	-0.00032
TRIM28	CYS	209	-0.0716	0	-0.00028
TRIM28	ALA	613	0.01452	0	-0.00028
TRIM28	SER	598	-0.36372	0	-0.00028
TRIM28	LEU	649	-0.0562	0	-0.00028
TRIM28	LYS	774	9.1036	0	-0.00028
TRIM28	PRO	572	-0.01136	0	-0.00028
TRIM28	HIE	64	-0.10296	0	-0.00028
TRIM28	GLN	301	-0.17036	0	-0.00028
TRIM28	ALA	710	0.10532	0	-0.00028
TRIM28	LEU	219	0.07008	0	-0.00028
TRIM28	CYS	229	-0.1144	0	-0.00028
TRIM28	ALA	694	0.15072	0	-0.00028
TRIM28	GLY	602	-0.12784	0	-0.00028
TRIM28	LEU	80	-0.07136	0	-0.00028
TRIM28	GLN	271	-0.21152	0	-0.00028
TRIM28	GLY	106	0.15408	0	-0.00028
TRIM28	SER	273	-0.08276	0	-0.00028
TRIM28	MET	303	-0.16752	0	-0.00028
TRIM28	GLY	615	0.05848	0	-0.00028
TRIM28	ARG	795	6.79856	0	-0.00028
TRIM28	LYS	127	7.74264	0	-0.00024
TRIM28	LYS	31	6.98464	0	-0.00024
TRIM28	LEU	696	0.13892	0	-0.00024
TRIM28	LEU	621	-0.02708	0	-0.00024
TRIM28	ASN	210	0.06424	0	-0.00024
TRIM28	ILE	562	0.19544	0	-0.00024
TRIM28	GLY	571	-0.11668	0	-0.00024
DDX39B	ILE	80	-0.0838	0	-0.00024
TRIM28	LEU	809	0.02804	0	-0.00024
TRIM28	ALA	699	0.14324	0	-0.00024
TRIM28	MET	768	0.0648	0	-0.00024
TRIM28	LEU	270	-0.2166	0	-0.00024
TRIM28	GLY	54	0.03692	0	-0.00024
TRIM28	ALA	551	0.012	0	-0.00024
TRIM28	SER	364	-0.0518	0	-0.00024
TRIM28	GLN	733	-0.04332	0	-0.00024
TRIM28	ALA	46	0.0372	0	-0.00024
TRIM28	THR	599	-0.21664	0	-0.00024
TRIM28	PRO	753	0.09496	0	-0.00024
TRIM28	HIE	240	-0.08348	0	-0.00024
TRIM28	SER	681	0.0846	0	-0.00024
TRIM28	MET	1	5.94272	0	-0.00024
TRIM28	LEU	217	-0.1244	0	-0.00024
TRIM28	SER	17	-0.01572	0	-0.00024
DDX39B	ILE	249	-0.38288	0	-0.00024
DDX39B	THR	383	-0.49632	0	-0.00024
TRIM28	ALA	568	0.04056	0	-0.00024
TRIM28	LYS	633	8.29424	0	-0.00024
TRIM28	SER	683	-0.0434	0	-0.0002
DDX39B	LEU	257	-0.8858	0	-0.0002
TRIM28	CYS	704	0.07036	0	-0.0002
DDX39B	SER	422	-0.40984	0	-0.0002
TRIM28	PHE	772	0.06156	0	-0.0002
TRIM28	SER	665	-0.00656	0	-0.0002
TRIM28	LEU	234	0.1214	0	-0.0002
TRIM28	VAL	692	0.15944	0	-0.0002
TRIM28	GLY	735	-0.0566	0	-0.0002
TRIM28	VAL	67	-0.17932	0	-0.0002
TRIM28	VAL	119	-0.15876	0	-0.0002
TRIM28	ALA	198	-0.10284	0	-0.0002
TRIM28	GLY	766	0.04884	0	-0.0002
TRIM28	GLU	75	-7.14624	0	-0.0002
TRIM28	THR	191	0.11288	0	-0.0002
TRIM28	GLY	661	0.01004	0	-0.0002
TRIM28	THR	269	-0.2412	0	-0.0002
TRIM28	LEU	245	-0.06772	0	-0.0002
TRIM28	LEU	62	0.1844	0	-0.0002
TRIM28	THR	620	0.0226	0	-0.0002
TRIM28	PRO	698	0.12976	0	-0.0002
TRIM28	HIE	190	0.08728	0	-0.0002
TRIM28	ARG	32	6.68692	0	-0.0002
TRIM28	ARG	744	8.22872	0	-0.00016
TRIM28	ALA	236	-0.10448	0	-0.00016
TRIM28	ALA	564	-0.07044	0	-0.00016
TRIM28	LEU	255	-0.04396	0	-0.00016
TRIM28	PRO	566	0.06508	0	-0.00016
TRIM28	ARG	746	9.25608	0	-0.00016
TRIM28	ALA	56	0.05212	0	-0.00016
TRIM28	VAL	293	0.05544	0	-0.00016
TRIM28	SER	19	-0.0776	0	-0.00016
TRIM28	ALA	27	-0.0446	0	-0.00016
TRIM28	SER	33	-0.05492	0	-0.00016
TRIM28	PRO	20	0.02996	0	-0.00016
TRIM28	ALA	820	-0.02828	0	-0.00016
TRIM28	TYR	133	-0.13024	0	-0.00016
TRIM28	LEU	263	-0.1648	0	-0.00016
TRIM28	VAL	765	0.06196	0	-0.00016
TRIM28	GLY	112	-0.0804	0	-0.00016
TRIM28	VAL	207	-0.13356	0	-0.00016
TRIM28	ASN	251	-0.03816	0	-0.00016
TRIM28	LEU	682	-0.1728	0	-0.00016
TRIM28	MET	639	-0.08576	0	-0.00016
TRIM28	LEU	653	-0.12768	0	-0.00016
TRIM28	VAL	130	-0.12096	0	-0.00016
TRIM28	SER	355	-0.00012	0	-0.00016
TRIM28	GLY	616	-0.00812	0	-0.00016
TRIM28	GLN	701	-0.05764	0	-0.00016
TRIM28	ALA	39	0.03432	0	-0.00016
TRIM28	THR	187	0.00248	0	-0.00016
TRIM28	PRO	813	0.02756	0	-0.00016
TRIM28	LEU	684	-0.12812	0	-0.00016
TRIM28	PHE	125	-0.12724	0	-0.00016
TRIM28	ALA	52	0.02728	0	-0.00016
TRIM28	ASN	358	-0.19368	0	-0.00016
TRIM28	LEU	72	-0.10516	0	-0.00016
TRIM28	PHE	712	0.08944	0	-0.00016
TRIM28	GLY	139	-0.16048	0	-0.00016
TRIM28	GLY	196	-0.07568	0	-0.00012
TRIM28	GLN	243	-0.01832	0	-0.00012
DDX39B	ILE	424	-0.54364	0	-0.00012
TRIM28	THR	725	0.00536	0	-0.00012
TRIM28	ASP	239	-7.7896	0	-0.00012
TRIM28	SER	41	0.04408	0	-0.00012
TRIM28	THR	803	0.04704	0	-0.00012
TRIM28	HIE	267	-0.34692	0	-0.00012
TRIM28	CYS	232	-0.02168	0	-0.00012
TRIM28	CYS	640	-0.06444	0	-0.00012
TRIM28	ILE	786	0.0492	0	-0.00012
TRIM28	PRO	78	-0.20184	0	-0.00012
TRIM28	VAL	114	-0.05256	0	-0.00012
TRIM28	PRO	818	-0.02444	0	-0.00012
TRIM28	LEU	675	-0.27768	0	-0.00012
TRIM28	GLN	722	0.0336	0	-0.00012
TRIM28	THR	794	0.05548	0	-0.00012
TRIM28	PRO	754	0.05196	0	-0.00012
TRIM28	PHE	244	-0.06276	0	-0.00012
TRIM28	LYS	779	8.01756	0	-0.00012
TRIM28	CYS	643	-0.10068	0	-0.00012
TRIM28	THR	737	-0.01076	0	-0.00012
TRIM28	LEU	709	0.12052	0	-0.00012
TRIM28	ALA	160	0.18468	0	-0.00012
TRIM28	GLN	122	-0.02676	0	-0.00012
TRIM28	GLY	53	0.05056	0	-0.00012
TRIM28	PHE	134	-0.078	0	-0.00012
TRIM28	CYS	631	0.10256	0	-0.00012
TRIM28	PRO	565	-0.0142	0	-0.00012
TRIM28	ALA	548	0.103	0	-0.00012
TRIM28	GLY	28	-0.01604	0	-0.00012
TRIM28	GLN	292	0.08936	0	-0.00012
TRIM28	ASN	132	-0.29672	0	-0.00012
TRIM28	ASN	700	-0.06584	0	-8e-05
TRIM28	GLN	252	-0.23768	0	-8e-05
TRIM28	GLU	811	-5.43676	0	-8e-05
TRIM28	LEU	259	-0.13452	0	-8e-05
TRIM28	GLN	748	-0.13072	0	-8e-05
DDX39B	CYS	87	-0.47844	0	-8e-05
TRIM28	SER	26	-0.00644	0	-8e-05
TRIM28	ILE	129	-0.14248	0	-8e-05
TRIM28	LEU	742	-0.05936	0	-8e-05
TRIM28	GLN	763	0.2506	0	-8e-05
TRIM28	GLY	23	-0.03936	0	-8e-05
TRIM28	LEU	300	-0.09408	0	-8e-05
TRIM28	VAL	211	-0.14596	0	-8e-05
TRIM28	SER	14	-0.02768	0	-8e-05
TRIM28	SER	730	0.0214	0	-8e-05
TRIM28	SER	806	0.02236	0	-8e-05
TRIM28	SER	624	-0.0424	0	-8e-05
TRIM28	GLY	821	-0.02576	0	-8e-05
TRIM28	GLY	25	-0.03016	0	-8e-05
TRIM28	THR	34	0.02792	0	-8e-05
TRIM28	LEU	827	-0.02596	0	-8e-05
TRIM28	SER	756	0.02172	0	-8e-05
TRIM28	GLY	563	-0.01636	0	-8e-05
TRIM28	VAL	218	-0.1676	0	-8e-05
TRIM28	CYS	83	-0.08384	0	-8e-05
TRIM28	GLY	834	-0.0336	0	-8e-05
TRIM28	SER	164	0.18124	0	-8e-05
TRIM28	GLY	635	-0.051	0	-8e-05
TRIM28	ALA	807	0.02524	0	-8e-05
TRIM28	GLY	21	0.0052	0	-8e-05
TRIM28	CYS	117	-0.13132	0	-8e-05
TRIM28	SER	126	-0.07212	0	-8e-05
TRIM28	PRO	835	-6.81068	0	-8e-05
TRIM28	PRO	758	0.0134	0	-8e-05
TRIM28	ALA	762	-0.04352	0	-8e-05
TRIM28	PHE	645	-0.06148	0	-4e-05
TRIM28	LEU	747	-0.07192	0	-4e-05
TRIM28	MET	135	-0.21356	0	-4e-05
TRIM28	PRO	216	-0.1702	0	-4e-05
TRIM28	ALA	298	-0.04316	0	-4e-05
TRIM28	SER	50	0.08276	0	-4e-05
TRIM28	GLN	123	-0.3036	0	-4e-05
TRIM28	LEU	720	-0.00028	0	-4e-05
TRIM28	SER	784	0.06336	0	-4e-05
TRIM28	LEU	59	-0.04652	0	-4e-05
TRIM28	ALA	13	-0.00976	0	-4e-05
TRIM28	PHE	769	0.07484	0	-4e-05
TRIM28	SER	9	0.01948	0	-4e-05
TRIM28	ALA	38	0.0186	0	-4e-05
TRIM28	GLY	55	0.03	0	-4e-05
TRIM28	VAL	707	0.10864	0	-4e-05
TRIM28	GLY	66	-0.19568	0	-4e-05
TRIM28	PRO	634	0.00732	0	-4e-05
TRIM28	PRO	716	0.05424	0	-4e-05
TRIM28	ASP	732	-7.86864	0	-4e-05
TRIM28	LEU	637	0.01656	0	-4e-05
TRIM28	CYS	68	-0.132	0	-4e-05
TRIM28	LEU	708	0.11424	0	-4e-05
TRIM28	SER	816	-0.00224	0	-4e-05
TRIM28	MET	815	-0.02336	0	-4e-05
TRIM28	SER	4	0.05448	0	-4e-05
TRIM28	LEU	817	-0.01448	0	-4e-05
TRIM28	MET	297	-0.01224	0	-4e-05
TRIM28	VAL	249	-0.07408	0	-4e-05
TRIM28	THR	195	-0.0508	0	-4e-05
TRIM28	PRO	812	0.03452	0	-4e-05
TRIM28	ALA	10	0.03512	0	-4e-05
TRIM28	LEU	788	0.0526	0	-4e-05
TRIM28	LEU	84	-0.22804	0	-4e-05
TRIM28	ALA	360	-0.00088	0	-4e-05
TRIM28	ALA	47	0.0118	0	-4e-05
TRIM28	GLN	771	0.07516	0	-4e-05
TRIM28	GLN	759	-0.0558	0	-4e-05
TRIM28	GLY	829	-0.02616	0	-4e-05
TRIM28	ALA	149	0.13288	0	-4e-05
TRIM28	SER	828	-0.00132	0	-4e-05
TRIM28	HIE	714	-0.01376	0	-4e-05
TRIM28	GLY	617	-0.00052	0	-4e-05
TRIM28	ALA	108	-0.07468	0	-4e-05
TRIM28	GLU	826	-6.11644	0	-4e-05
TRIM28	ASN	641	-0.07756	0	-2.84217e-15
TRIM28	ALA	780	0.052	0	-2.67342e-15
TRIM28	ALA	58	0.07024	0	-2.16716e-15
TRIM28	GLY	584	0.13848	0	-1.84741e-15
TRIM28	GLY	264	-0.19268	0	-1.27898e-15
TRIM28	GLY	832	-0.03744	0	-1.27898e-15
TRIM28	ALA	48	0.01524	0	-1.10134e-15
TRIM28	PRO	654	-0.15424	0	-8.52651e-16
TRIM28	PRO	719	-0.0182	0	-7.81597e-16
TRIM28	LEU	822	-0.0342	0	-4.9738e-16
TRIM28	GLY	203	-0.12776	0	-4.44089e-16
TRIM28	MET	796	0.01736	0	-3.55271e-16
TRIM28	VAL	782	0.03584	0	-2.84217e-16
TRIM28	SER	43	0.06264	0	-2.13163e-16
TRIM28	PRO	831	-0.03568	0	-2.13163e-16
TRIM28	PHE	647	-0.08744	0	-1.42109e-16
TRIM28	ILE	785	0.03348	0	-1.42109e-16
TRIM28	ALA	799	0.03228	0	-7.10543e-17
TRIM28	GLN	789	0.05756	0	0
TRIM28	GLU	798	-6.66608	0	0
TRIM28	ALA	2	-0.01312	0	1.42109e-16
TRIM28	SER	727	0.04612	0	2.13163e-16
TRIM28	GLU	30	-6.51364	0	2.84217e-16
TRIM28	PHE	800	0.03212	0	3.55271e-16
TRIM28	ALA	12	-0.02016	0	8.52651e-16
TRIM28	GLY	830	-0.03724	0	9.59233e-16
TRIM28	ALA	35	0.06036	0	9.9476e-16
TRIM28	PHE	761	0.07656	0	1.06581e-15
TRIM28	CYS	224	0.16316	0	1.10134e-15
DDX39B	LEU	400	0.78748	0	1.59872e-15
TRIM28	VAL	808	0.02752	0	1.62537e-15
TRIM28	SER	140	-0.04396	0	1.66978e-15
TRIM28	ASP	802	-6.34292	0	1.7053e-15
TRIM28	ASN	797	0.08324	0	4e-05
TRIM28	ALA	625	0.02676	0	4e-05
TRIM28	VAL	260	-0.18368	0	4e-05
TRIM28	GLN	632	-0.07224	0	4e-05
TRIM28	GLY	619	-0.043	0	4e-05
TRIM28	ALA	44	0.01652	0	4e-05
TRIM28	HIE	237	-0.09008	0	4e-05
TRIM28	VAL	295	-0.0136	0	4e-05
TRIM28	PRO	51	0.0382	0	4e-05
TRIM28	LEU	256	-0.0986	0	4e-05
TRIM28	SER	45	0.043	0	4e-05
TRIM28	CYS	717	0.02908	0	4e-05
TRIM28	PHE	805	0.03896	0	4e-05
TRIM28	PRO	814	0.02288	0	4e-05
TRIM28	SER	824	-0.02176	0	4e-05
TRIM28	ALA	6	-0.00412	0	4e-05
TRIM28	TYR	242	-0.06772	0	4e-05
TRIM28	SER	49	0.04036	0	4e-05
TRIM28	SER	752	-0.09952	0	4e-05
TRIM28	SER	138	-0.15888	0	4e-05
TRIM28	LYS	804	5.78628	0	4e-05
TRIM28	PHE	791	0.0522	0	4e-05
TRIM28	THR	226	0.15212	0	4e-05
TRIM28	HIE	721	-0.04188	0	4e-05
TRIM28	VAL	638	0.03828	0	4e-05
TRIM28	ALA	268	-0.18156	0	4e-05
TRIM28	ALA	248	-0.04492	0	4e-05
TRIM28	LEU	738	-0.03612	0	4e-05
TRIM28	HIE	212	-0.22672	0	4e-05
TRIM28	PHE	729	-0.01808	0	4e-05
TRIM28	CYS	713	0.07152	0	4e-05
TRIM28	LEU	592	-0.27904	0	4e-05
TRIM28	GLN	657	-0.2504	0	4e-05
TRIM28	ALA	143	-0.22852	0	4e-05
TRIM28	ALA	7	0.02276	0	4e-05
TRIM28	GLY	29	-0.0696	0	4e-05
TRIM28	SER	466	-0.76848	0	4e-05
TRIM28	ALA	655	-0.08084	0	4e-05
TRIM28	ARG	790	7.24904	0	4e-05
TRIM28	THR	741	-0.03204	0	8e-05
TRIM28	SER	194	-0.07624	0	8e-05
TRIM28	GLN	783	-0.01064	0	8e-05
TRIM28	ALA	5	-0.03636	0	8e-05
TRIM28	SER	37	0.01076	0	8e-05
TRIM28	HIE	648	0.09392	0	8e-05
TRIM28	ASN	773	-0.03356	0	8e-05
TRIM28	LEU	723	0.01736	0	8e-05
TRIM28	ALA	3	0.0166	0	8e-05
TRIM28	HIE	652	-0.05388	0	8e-05
TRIM28	GLY	801	0.04236	0	8e-05
DDX39B	GLN	212	0.10076	0	8e-05
TRIM28	ALA	42	0.02524	0	8e-05
TRIM28	VAL	630	0.0408	0	8e-05
TRIM28	THR	776	0.06652	0	8e-05
TRIM28	ASP	781	-7.99896	0	8e-05
TRIM28	THR	626	-0.01688	0	8e-05
TRIM28	ALA	40	0.0232	0	8e-05
TRIM28	ASP	726	-7.41792	0	8e-05
TRIM28	GLN	825	-0.01	0	8e-05
TRIM28	ALA	11	-0.01812	0	8e-05
TRIM28	GLU	793	-6.6018	0	8e-05
TRIM28	GLU	749	-10.1521	0	0.00012
TRIM28	CYS	628	-0.00728	0	0.00012
TRIM28	GLU	24	-6.47952	0	0.00012
TRIM28	GLU	573	-13.0192	0	0.00012
TRIM28	SER	757	0.04564	0	0.00012
TRIM28	LEU	775	0.0522	0	0.00012
TRIM28	ILE	743	-0.08068	0	0.00012
TRIM28	LEU	751	-0.04296	0	0.00012
TRIM28	CYS	646	-0.15512	0	0.00012
TRIM28	GLN	147	-0.04128	0	0.00012
TRIM28	GLU	354	-10.8263	0	0.00012
TRIM28	GLY	586	-0.10612	0	0.00012
TRIM28	TYR	755	0.04904	0	0.00012
TRIM28	ALA	142	-0.17852	0	0.00012
TRIM28	ALA	16	0.032	0	0.00012
DDX39B	GLN	263	-0.71512	0	0.00012
TRIM28	GLY	787	0.05888	0	0.00012
TRIM28	PRO	618	-0.21936	0	0.00012
TRIM28	ALA	745	-0.05408	0	0.00012
TRIM28	SER	258	-0.17532	0	0.00012
TRIM28	GLY	736	-0.04932	0	0.00012
TRIM28	SER	823	-0.02776	0	0.00012
TRIM28	CYS	65	-0.2084	0	0.00012
TRIM28	LEU	731	0.02028	0	0.00012
TRIM28	ALA	15	0.02484	0	0.00012
TRIM28	GLN	241	-0.17296	0	0.00012
TRIM28	ALA	8	0.0238	0	0.00016
TRIM28	ASP	778	-8.14664	0	0.00016
TRIM28	GLY	18	0.00648	0	0.00016
TRIM28	ASP	739	-8.36708	0	0.00016
TRIM28	CYS	651	0.05528	0	0.00016
TRIM28	PRO	22	-0.02876	0	0.00016
DDX39B	LEU	231	-0.10532	0	0.00016
DDX39B	ILE	358	0.56992	0	0.0002
TRIM28	THR	206	-0.0636	0	0.0002
TRIM28	PHE	792	0.03768	0	0.0002
TRIM28	ILE	627	0.03348	0	0.0002
TRIM28	PRO	734	-0.03744	0	0.0002
TRIM28	LEU	656	-0.15572	0	0.00024
TRIM28	ALA	257	-0.13304	0	0.00024
TRIM28	GLN	642	-0.21892	0	0.00024
TRIM28	LEU	740	-0.0572	0	0.00024
TRIM28	VAL	810	0.02024	0	0.00024
TRIM28	GLU	715	-9.25828	0	0.00024
TRIM28	PRO	36	0.04756	0	0.00028
TRIM28	SER	86	0.22124	0	0.00028
TRIM28	ASP	833	-6.52456	0	0.00028
TRIM28	GLU	491	-8.04924	0	0.00032
TRIM28	VAL	577	0.232	0	0.00032
TRIM28	ASP	636	-9.27552	0	0.00032
TRIM28	GLU	777	-8.868	0	0.00036
TRIM28	ASP	202	-9.37344	0	0.00036
TRIM28	LEU	313	-0.19584	0	0.00036
TRIM28	THR	728	0.02788	0	0.0004
TRIM28	ASP	247	-8.78144	0	0.0004
DDX39B	SER	232	0.83992	0	0.0004
TRIM28	GLU	131	-8.62936	0	0.00044
TRIM28	LEU	376	0.23592	0	0.00044
DDX39B	LEU	281	0.86632	0	0.00048
TRIM28	GLU	204	-10.5461	0	0.00048
TRIM28	ASP	356	-10.7006	0	0.00048
TRIM28	ARG	71	6.47108	0	0.00048
TRIM28	ASP	764	-10.768	0	0.00052
TRIM28	GLU	246	-9.43628	0	0.00052
TRIM28	GLU	644	-10.2509	0	0.00056
TRIM28	HIE	344	0.49372	0	0.0006
TRIM28	ARG	347	11.7338	0	0.00068
DDX39B	VAL	375	0.81824	0	0.00068
TRIM28	ARG	193	6.36952	0	0.00068
TRIM28	ARG	591	8.84576	0	0.00076
TRIM28	GLY	597	-0.17684	0	0.0008
TRIM28	ASP	231	-10.0685	0	0.00084
DDX39B	LEU	187	0.21808	0	0.00084
DDX39B	MET	225	-0.288	0	0.00084
DDX39B	ILE	353	-0.73544	0	0.00088
TRIM28	GLN	371	0.30288	0	0.00088
TRIM28	GLU	705	-11.5937	0	0.00092
TRIM28	ASP	294	-11.7982	0	0.00096
TRIM28	GLY	589	-0.3274	0	0.00104
TRIM28	ASP	137	-9.45772	0	0.00108
DDX39B	LEU	262	-0.33868	0	0.00112
DDX39B	ASP	245	-42.3464	0	0.00116
TRIM28	MET	550	-0.025	0	0.00116
DDX39B	VAL	267	0.12652	0	0.00124
TRIM28	LEU	547	-0.08212	0	0.00128
DDX39B	ASP	49	-31.942	0	0.00132
TRIM28	ARG	69	5.7628	0	0.00136
DDX39B	LEU	414	-0.71944	0	0.00136
TRIM28	VAL	485	-0.06076	0	0.00136
TRIM28	GLU	77	-8.75976	0	0.0014
DDX39B	GLU	248	-45.174	0	0.0014
TRIM28	PRO	545	0.12448	0	0.00148
TRIM28	ASP	650	-11.9522	0	0.00156
TRIM28	ASP	623	-12.4682	0	0.0016
DDX39B	THR	230	-0.2968	0	0.0016
TRIM28	ASP	225	-12.4769	0	0.0016
TRIM28	ASP	265	-12.6949	0	0.00168
DDX39B	LEU	386	0.40652	0	0.00168
DDX39B	GLY	379	-0.54972	0	0.00172
TRIM28	GLU	444	-2.27008	0	0.00172
DDX39B	GLY	82	-0.00932	0	0.00176
TRIM28	ASP	145	-11.8547	0	0.00184
TRIM28	LYS	121	5.13384	0	0.00184
DDX39B	VAL	251	-0.49888	0	0.00188
TRIM28	GLU	157	-12.5312	0	0.00192
TRIM28	ASP	622	-12.2487	0	0.00192
DDX39B	ILE	388	0.36452	0	0.00196
DDX39B	PRO	313	-0.14288	0	0.00196
TRIM28	SER	596	-0.299	0	0.00196
TRIM28	GLU	760	-13.3816	0	0.00196
DDX39B	MET	201	-0.38964	0	0.00204
DDX39B	ALA	97	0.11924	0	0.00208
TRIM28	GLU	570	-14.0002	0	0.00208
DDX39B	GLY	385	-0.1796	0	0.00212
TRIM28	GLU	662	-11.6209	0	0.00216
TRIM28	SER	601	-0.28272	0	0.0022
DDX39B	PHE	193	0.44832	0	0.00224
TRIM28	ALA	317	-0.26384	0	0.00228
TRIM28	ALA	593	-0.29612	0	0.00244
TRIM28	GLU	305	-14.8909	0	0.00248
DDX39B	LYS	256	55.2994	0	0.0026
TRIM28	GLU	222	-14.3077	0	0.0026
TRIM28	SER	600	0.0414	0	0.00276
TRIM28	GLU	559	-13.9709	0	0.00276
TRIM28	GLU	555	-14.4754	0	0.0028
TRIM28	GLU	663	-13.0628	0	0.0028
DDX39B	LEU	86	0.39736	0	0.00292
TRIM28	GLU	215	-14.168	0	0.00296
TRIM28	ASP	658	-12.8973	0	0.00296
TRIM28	GLY	480	-0.02484	0	0.00304
TRIM28	GLY	549	0.06064	0	0.00316
DDX39B	GLN	78	0.35456	0	0.0032
DDX39B	LEU	278	0.69968	0	0.00324
DDX39B	ALA	89	0.37156	0	0.00328
DDX39B	GLU	417	-50.932	0	0.00348
TRIM28	LYS	188	5.2442	0	0.00356
DDX39B	MET	351	0.58064	0	0.00368
DDX39B	MET	217	0.11464	0	0.00368
DDX39B	ASP	84	-43.3926	0	0.00372
TRIM28	ALA	375	0.28128	0	0.00376
TRIM28	ASP	286	-16.1632	0	0.00388
DDX39B	ASP	280	-56.0212	0	0.00396
DDX39B	ILE	411	-0.712	0	0.00404
TRIM28	LEU	497	0.65844	0	0.00412
TRIM28	ASP	158	-12.5926	0	0.00424
DDX39B	VAL	409	-1.05676	0	0.00428
TRIM28	ALA	544	-0.01264	0	0.0046
TRIM28	ILE	338	0.05748	0	0.00468
TRIM28	GLU	609	-15.7592	0	0.00472
DDX39B	GLU	221	-41.5808	0	0.00492
TRIM28	ALA	537	-0.40496	0	0.00496
TRIM28	GLU	677	-13.4987	0	0.005
TRIM28	THR	541	-0.20936	0	0.00504
TRIM28	GLY	525	-0.7374	0	0.00508
TRIM28	ASP	674	-13.1658	0	0.00516
TRIM28	ILE	520	-0.46488	0	0.00516
DDX39B	LYS	384	42.9217	0	0.00524
TRIM28	SER	594	-0.29216	0	0.00524
DDX39B	CYS	75	0.05844	0	0.00532
DDX39B	GLN	88	0.18292	0	0.00548
TRIM28	VAL	521	-0.592	0	0.00564
TRIM28	GLN	339	0.01768	0	0.00568
DDX39B	VAL	238	0.41912	0	0.00572
TRIM28	GLU	557	-17.4328	0	0.00576
DDX39B	LYS	183	51.9567	0	0.0058
DDX39B	GLN	128	0.72616	-0.0018023	0.0058377
DDX39B	MET	364	1.02636	0	0.00584
DDX39B	GLY	348	0.6558	0	0.00596
DDX39B	LEU	372	0.66252	0	0.00596
DDX39B	LEU	56	0.27772	0	0.00608
DDX39B	VAL	356	0.3028	0	0.00616
TRIM28	LEU	495	1.01108	0	0.00616
TRIM28	ASP	148	-15.261	0	0.00624
TRIM28	ARG	374	8.73988	0	0.00632
TRIM28	ALA	529	-0.638	0	0.00648
TRIM28	LYS	185	2.64088	0	0.00652
TRIM28	VAL	320	0.01376	0	0.0066
DDX39B	THR	218	0.28384	0	0.0066
DDX39B	ASN	288	-0.15784	0	0.00692
DDX39B	HIE	373	0.85284	0	0.00728
DDX39B	ALA	397	0.77928	0	0.00736
DDX39B	VAL	85	-0.26492	0	0.00748
TRIM28	GLN	342	0.26268	0	0.00808
DDX39B	ILE	176	-0.10664	0	0.0082
DDX39B	VAL	290	0.6542	0	0.00836
DDX39B	ASP	253	-52.0032	0	0.0084
DDX39B	LYS	222	47.6088	0	0.00852
TRIM28	ASP	688	-17.8572	0	0.00868
DDX39B	ALA	387	-0.09152	0	0.00876
DDX39B	ALA	79	-0.05996	0	0.00896
TRIM28	ASP	679	-16.8228	0	0.00912
DDX39B	ILE	76	-0.0944	0	0.00916
DDX39B	GLN	223	-0.51372	0	0.0092
DDX39B	ILE	340	0.50036	0	0.00952
DDX39B	VAL	308	0.79436	0	0.00964
DDX39B	GLN	264	-0.59712	0	0.00968
DDX39B	LYS	90	53.4664	0	0.00972
DDX39B	ARG	208	56.3574	0	0.00984
TRIM28	PRO	457	-0.2202	0	0.00988
DDX39B	LEU	306	0.48148	0	0.00996
DDX39B	GLY	92	0.31092	0	0.01012
DDX39B	LEU	177	0.07388	0	0.01032
TRIM28	PRO	534	-0.4324	0	0.01036
DDX39B	THR	103	0.10612	0	0.0104
TRIM28	MET	335	-0.08964	0	0.01048
TRIM28	GLY	540	-0.3444	0	0.01064
DDX39B	GLY	350	0.57348	0	0.01064
TRIM28	ARG	183	1.05032	0	0.01068
TRIM28	ASP	685	-17.8464	0	0.01116
DDX39B	LEU	51	-0.34492	0	0.01124
DDX39B	ILE	214	0.38464	0	0.01124
DDX39B	MET	226	0.60992	0	0.01152
TRIM28	GLY	450	-0.1466	0	0.01164
DDX39B	ILE	194	-0.32656	0	0.01172
DDX39B	MET	93	0.67996	0	0.01172
TRIM28	ALA	528	-0.64384	0	0.01204
DDX39B	ASP	416	-59.295	0	0.0126
DDX39B	GLU	213	-51.4412	0	0.01264
DDX39B	MET	119	0.28856	0	0.01284
DDX39B	ALA	359	-0.23204	0	0.01304
DDX39B	VAL	211	0.31396	0	0.01308
TRIM28	TRP	333	0.22008	-0.0341142	0.0139258
DDX39B	VAL	403	0.50028	0	0.01416
TRIM28	GLU	556	-19.2427	0	0.0142
TRIM28	GLN	318	-0.06888	0	0.01428
TRIM28	PRO	463	-0.139	0	0.01436
DDX39B	ALA	102	0.31712	0	0.0144
TRIM28	SER	453	-0.35032	0	0.01444
TRIM28	TYR	517	-0.76956	0	0.01452
TRIM28	GLU	276	-19.0412	0	0.0146
TRIM28	ILE	522	-0.618	0	0.01476
TRIM28	GLY	532	-0.35996	0	0.01508
DDX39B	TYR	266	0.61116	0	0.01516
DDX39B	SER	91	-0.18912	0	0.01564
DDX39B	GLU	408	-60.3995	0	0.01588
TRIM28	GLY	543	-0.0558	0	0.01592
DDX39B	GLN	310	-0.15124	0	0.01592
TRIM28	GLU	678	-17.8096	0	0.01616
TRIM28	LEU	481	0.63444	-0.00726336	0.0161766
DDX39B	PHE	312	-0.4864	0	0.0164
DDX39B	VAL	224	0.45548	0	0.0164
DDX39B	ALA	302	0.48868	0	0.01648
TRIM28	HIE	341	0.32248	0	0.01652
DDX39B	LEU	307	0.51972	0	0.01664
DDX39B	GLY	94	0.577	0	0.01668
DDX39B	VAL	71	0.32012	0	0.0168
TRIM28	GLY	438	-0.0522	0	0.01696
DDX39B	GLU	197	-58.8823	0	0.01764
DDX39B	VAL	110	-0.54264	-0.0002376	0.0180424
DDX39B	CYS	120	-0.22816	0	0.0186
DDX39B	ILE	292	0.43308	0	0.01872
TRIM28	LEU	519	-0.99044	0	0.01888
TRIM28	PRO	538	-0.24024	0	0.01932
DDX39B	ASN	186	0.09932	0	0.0194
DDX39B	THR	389	-0.0212	0	0.02016
DDX39B	PHE	293	-0.31068	0	0.0202
DDX39B	LEU	101	0.024	0	0.02036
DDX39B	PHE	390	0.0114	0	0.0204
TRIM28	LYS	340	11.2579	0	0.02076
TRIM28	GLN	533	-0.56036	0	0.02108
DDX39B	LEU	195	0.47916	0	0.0212
TRIM28	ALA	539	-0.16804	0	0.02168
DDX39B	ARG	209	56.9346	0	0.02176
DDX39B	LEU	185	0.30324	0	0.0222
TRIM28	ALA	499	1.433	0	0.0222
DDX39B	ARG	377	43.3737	0	0.02232
TRIM28	VAL	445	0.25044	0	0.02256
TRIM28	ASP	316	-18.2116	0	0.02328
DDX39B	PRO	109	0.10504	0	0.02364
TRIM28	ALA	527	-0.76716	0	0.02372
DDX39B	ASN	311	0.72824	0	0.02384
DDX39B	HIE	189	0.95224	0	0.02396
TRIM28	GLY	476	-0.96892	0	0.02424
DDX39B	VAL	291	-0.059	0	0.02444
DDX39B	ALA	304	0.65448	0	0.02456
DDX39B	LEU	327	0.81892	0	0.0248
TRIM28	THR	498	0.69084	0	0.02492
TRIM28	ALA	526	-0.80444	0	0.02516
DDX39B	GLU	234	-57.2916	0	0.02532
DDX39B	GLN	404	1.06448	0	0.02556
TRIM28	MET	378	0.37592	0	0.026
DDX39B	ILE	190	0.53164	0	0.02612
TRIM28	GLU	604	-20.9014	0	0.02668
TRIM28	ALA	530	-0.65492	0	0.02688
DDX39B	LEU	269	-0.31176	0	0.02692
DDX39B	LEU	346	-0.9682	0	0.02704
DDX39B	LEU	341	-0.18036	0	0.02732
TRIM28	ASN	518	-2.14856	0	0.02868
DDX39B	GLN	289	0.40736	0	0.02872
TRIM28	ARG	487	10.7397	0	0.02904
DDX39B	PRO	54	0.18272	0	0.02944
TRIM28	THR	513	-0.5222	0	0.02948
DDX39B	LEU	303	0.38428	0	0.03008
TRIM28	GLY	430	-1.12472	-0.00895594	0.0302041
TRIM28	SER	473	-0.68008	0	0.0304
DDX39B	SER	296	1.85016	-0.163095	0.0310253
TRIM28	VAL	488	0.38856	0	0.03124
TRIM28	TYR	449	0.74224	0	0.03168
DDX39B	GLN	106	0.54964	0	0.0318
DDX39B	ALA	343	-0.26396	0	0.03208
TRIM28	SER	489	0.25724	0	0.03288
DDX39B	TYR	362	-1.12204	0	0.03292
TRIM28	THR	336	0.4296	0	0.03392
TRIM28	SER	501	1.07124	0	0.03444
DDX39B	ALA	314	0.59016	0	0.03536
DDX39B	LEU	179	0.39672	0	0.03536
DDX39B	GLN	72	0.91616	0	0.03536
TRIM28	ARG	278	20.1189	0	0.03536
DDX39B	SER	184	0.59148	0	0.03832
TRIM28	HIE	332	-0.27772	0	0.03836
DDX39B	ILE	315	0.13088	0	0.03848
TRIM28	GLN	446	0.64428	0	0.03852
DDX39B	ARG	48	29.7677	0	0.03888
DDX39B	ARG	349	44.4184	0	0.03916
DDX39B	PHE	336	0.92104	0	0.03948
DDX39B	LEU	57	0.36984	0	0.03984
DDX39B	VAL	391	0.24428	0	0.04036
DDX39B	SER	392	0.07168	0	0.04048
DDX39B	VAL	98	0.53532	0	0.04084
TRIM28	LYS	319	16.5004	0	0.04116
DDX39B	ALA	178	0.25608	0	0.04184
DDX39B	LYS	191	46.5316	0	0.04188
DDX39B	VAL	116	-0.5438	0	0.04188
TRIM28	ILE	379	0.6008	0	0.04208
TRIM28	GLY	452	0.49832	0	0.04264
DDX39B	HIE	67	-0.63128	0	0.04452
TRIM28	ASP	381	-5.25812	0	0.0448
DDX39B	ASN	275	1.02816	0	0.04496
TRIM28	GLY	535	-0.44684	0	0.0452
DDX39B	ASP	199	-56.792	0	0.04528
TRIM28	ILE	408	1.40632	0	0.04568
DDX39B	ARG	181	55.1282	0	0.04588
DDX39B	GLU	413	-70.0949	0	0.04592
TRIM28	THR	536	-0.60612	0	0.04668
DDX39B	ARG	380	35.8587	0	0.047
DDX39B	SER	368	0.87468	0	0.04804
TRIM28	GLY	454	-0.33208	0	0.04836
TRIM28	LYS	377	9.41396	0	0.04868
TRIM28	SER	437	0.20656	0	0.0494
DDX39B	LEU	117	0.6502	0	0.05052
TRIM28	PRO	382	0.18404	0	0.05084
TRIM28	THR	514	0.08428	0	0.05196
DDX39B	ASN	361	-0.05484	0	0.05252
DDX39B	LEU	107	0.60572	0	0.05292
DDX39B	VAL	342	0.67084	0	0.05296
TRIM28	THR	531	-0.57468	0	0.0544
TRIM28	PHE	451	0.14088	0	0.055
DDX39B	ALA	316	0.85788	0	0.05532
TRIM28	GLY	387	0.31204	-3.8304e-05	0.0554817
DDX39B	LEU	52	0.605	0	0.05732
DDX39B	GLY	64	-0.376	-0.0397696	0.0588304
TRIM28	GLU	447	6.62348	0	0.05924
TRIM28	SER	439	-0.11064	0	0.061
DDX39B	GLU	108	-44.3366	0	0.06396
TRIM28	GLU	384	-6.22788	0	0.06476
DDX39B	GLU	273	-68.3008	0	0.067
DDX39B	LYS	268	80.7008	0	0.06712
TRIM28	ALA	410	-1.30704	0	0.06732
DDX39B	ARG	406	68.4905	0	0.06748
TRIM28	SER	440	-0.11348	0	0.06788
DDX39B	LYS	270	77.7204	0	0.06796
DDX39B	LYS	53	40.0003	0	0.06808
DDX39B	GLN	113	0.57948	0	0.06888
DDX39B	GLY	171	0.57008	0	0.06904
TRIM28	GLY	436	-0.07912	0	0.07012
DDX39B	ASN	272	-0.037	0	0.07016
DDX39B	ASN	401	1.0678	0	0.07052
TRIM28	PRO	413	-1.83592	0	0.07092
TRIM28	ASP	456	8.47712	0	0.0716
DDX39B	THR	96	0.14984	0	0.07196
TRIM28	ARG	483	18.027	0	0.0724
TRIM28	TYR	458	-0.29236	0	0.07252
DDX39B	CYS	300	0.88528	0	0.07316
TRIM28	PHE	405	0.73804	0	0.07408
DDX39B	MET	140	0.95196	-0.000934848	0.0741852
DDX39B	LEU	104	0.18508	0	0.07436
TRIM28	GLU	388	1.68776	0	0.07748
TRIM28	GLN	435	0.10568	0	0.07756
TRIM28	LYS	484	20.1001	0	0.0794
DDX39B	SER	115	0.8248	0	0.08064
TRIM28	LEU	432	-0.31084	0	0.0818
DDX39B	ASP	210	-55.7697	0	0.08228
TRIM28	GLN	441	0.60384	0	0.0844
DDX39B	ASN	182	0.0448	0	0.08808
DDX39B	ASP	363	-66.0613	0	0.0882
DDX39B	GLY	174	0.20496	0	0.0886
DDX39B	VAL	114	0.81232	0	0.09132
TRIM28	ALA	428	-0.1432	-3.8304e-05	0.0918417
DDX39B	GLU	66	-29.2232	-0.00220176	0.0933582
DDX39B	PHE	136	0.82368	0	0.09456
DDX39B	ASP	405	-72.3307	0	0.0956
DDX39B	VAL	100	0.2648	0	0.09736
TRIM28	GLY	448	0.78092	0	0.09848
DDX39B	GLY	112	0.63092	-0.00030528	0.103495
DDX39B	ARG	355	29.1476	0	0.10492
DDX39B	ARG	339	32.5519	0	0.10532
DDX39B	ASP	369	-62.6445	0	0.10584
TRIM28	ASP	500	6.57332	0	0.10652
DDX39B	GLY	46	33.8105	0	0.10928
TRIM28	ARG	492	8.62492	0	0.11188
DDX39B	ASN	345	0.2554	0	0.11272
DDX39B	ILE	317	-0.01132	0	0.11672
TRIM28	GLN	502	2.77432	0	0.1174
DDX39B	PRO	365	-0.55884	0	0.11904
TRIM28	SER	459	0.69924	0	0.11912
TRIM28	THR	418	-0.79176	0	0.12032
TRIM28	GLU	322	-13.5651	0	0.12076
DDX39B	LYS	95	52.6512	0	0.12736
DDX39B	CYS	165	1.7288	0	0.1334
TRIM28	THR	334	-0.23456	0	0.1358
DDX39B	GLU	203	-61.3868	0	0.13596
TRIM28	GLY	414	-0.50356	0	0.1372
DDX39B	THR	111	0.60056	-0.00026784	0.137292
DDX39B	GLN	204	1.69424	-0.0666896	0.14779
DDX39B	LYS	162	72.2613	0	0.14784
TRIM28	GLN	324	1.37572	0	0.14928
TRIM28	GLY	406	-0.10536	0	0.14968
DDX39B	GLN	331	0.54072	-0.0132673	0.154333
TRIM28	PRO	420	-1.23416	-0.0244132	0.163267
DDX39B	ASP	206	-59.9338	0	0.16456
DDX39B	LYS	334	35.6604	0	0.16744
DDX39B	HIE	121	0.7334	-0.0781641	0.167916
TRIM28	GLY	419	1.31588	0	0.1694
DDX39B	LYS	200	59.8513	0	0.17
TRIM28	GLY	323	0.27836	0	0.1712
DDX39B	GLU	309	-61.2571	0	0.17204
TRIM28	SER	417	-0.04012	-0.000276192	0.172884
DDX39B	ASP	402	-70.2566	0	0.17308
TRIM28	LYS	434	8.17224	0	0.17512
DDX39B	LYS	274	69.6458	0	0.18076
DDX39B	GLU	158	-66.7384	0	0.18944
DDX39B	GLN	305	0.62712	0	0.20852
DDX39B	ARG	58	41.1585	-0.159779	0.214781
DDX39B	GLN	323	0.01844	-7.632e-05	0.221404
TRIM28	ARG	472	9.85108	0	0.22196
TRIM28	LYS	337	18.8586	0	0.22196
TRIM28	PHE	509	-1.09628	0	0.22212
TRIM28	GLN	392	1.54392	0	0.22716
DDX39B	LYS	155	86.5296	0	0.23656
TRIM28	GLY	474	-1.37248	-0.0126225	0.244338
DDX39B	GLU	55	-39.4042	0	0.24556
TRIM28	GLN	331	1.50228	-0.0302227	0.249417
TRIM28	ARG	427	-15.1939	-0.0612602	0.25394
DDX39B	VAL	294	0.92728	0	0.25476
DDX39B	THR	122	0.34912	-0.00042048	0.25486
DDX39B	SER	328	2.9206	-0.0519371	0.257783
DDX39B	GLY	150	-0.77452	-0.0094248	0.278855
TRIM28	ASN	416	1.17788	0	0.28492
DDX39B	ASP	335	-18.6303	0	0.29488
TRIM28	GLU	329	-10.5289	0	0.29596
TRIM28	SER	433	0.11208	-0.0176561	0.304264
DDX39B	ARG	338	43.111	0	0.30752
DDX39B	ASP	157	-71.7274	-0.0122158	0.307584
TRIM28	ARG	524	-4.32328	0	0.30792
TRIM28	THR	415	3.01144	-0.037948	0.313612
DDX39B	ASP	367	-63.0231	-0.0206827	0.315957
TRIM28	LYS	469	1.91192	0	0.32548
DDX39B	GLU	366	-60.5567	-0.016217	0.327863
DDX39B	ASP	271	-70.706	-0.00014256	0.330337
TRIM28	GLN	325	0.16376	-0.000332928	0.335227
DDX39B	GLU	159	-78.5348	-0.00343987	0.34436
DDX39B	GLN	332	-1.25016	-0.01915	0.35085
DDX39B	ARG	374	60.5602	0	0.36404
DDX39B	ASP	396	-71.628	0	0.3688
DDX39B	GLN	337	2.93772	-0.0328254	0.381855
DDX39B	GLY	320	1.67716	-0.350956	0.387884
TRIM28	SER	460	0.64988	-0.000523008	0.411557
DDX39B	ASN	395	2.50456	-0.584398	0.436522
TRIM28	SER	401	2.03348	-0.362121	0.443039
TRIM28	ARG	330	30.33	-0.0100155	0.469145
DDX39B	ARG	329	52.9514	-0.0397362	0.477344
TRIM28	GLU	411	-5.74056	0	0.52328
DDX39B	LYS	163	91.2458	-0.0324962	0.534144
DDX39B	ARG	326	53.9015	0	0.54144
TRIM28	PRO	422	-2.36196	-0.0799076	0.578132
DDX39B	ARG	319	61.3333	-0.0328193	0.658021
DDX39B	ASP	62	-26.1506	-0.233524	0.681396
TRIM28	LYS	507	-24.1662	-0.479998	0.702962
DDX39B	GLY	151	2.19032	-0.462416	0.745384
TRIM28	LYS	407	-19.8774	0	0.75184
TRIM28	ARG	412	2.03048	-0.216754	0.777206
TRIM28	GLU	475	-9.80748	-0.0866376	0.819882
DDX39B	ASP	393	-76.1997	-0.0386061	0.866874
DDX39B	ARG	135	52.2284	-0.000382176	0.917138
TRIM28	ASN	396	8.74392	-0.243393	0.938527
DDX39B	LYS	398	87.3566	-0.198283	0.939957
DDX39B	GLU	325	-44.878	-0.139069	0.946051
DDX39B	ARG	175	64.5418	-0.0305496	0.96489
TRIM28	LYS	400	-23.6813	-0.0133422	1.00874
TRIM28	ARG	470	7.44708	-0.251239	1.48416
DDX39B	ARG	123	68.9816	-0.589374	1.52135
DDX39B	GLU	124	-64.5576	-0.300681	1.91172
DDX39B	LYS	295	72.4837	-0.312894	2.24587
DDX39B	LYS	131	70.1378	-0.206316	2.83448
