# Supplementary material for: DDX39B K63-linked ubiquitination mediated by TRIM28 promotes NSCLC metastasis by enhancing ECAD lysosomal degradation
Source: Signal Transduct Target Ther. 2025 Jul 16;10:221. doi: 10.1038/s41392-025-02305-9 (PMC12263876; doi:10.1038/s41392-025-02305-9)
Supplement: Supplementary file 14 — Table S5. The potential ubiquitination sites of DDX39B [file 41392_2025_2305_MOESM14_ESM.xlsx]

## Sheet: Table S5
Table S5. The potential ubiquitination sites of DDX39B.
Accession	Protein score	Sequence coverage (%)	Position	Peptide score	Modified sequence	Mass error [ppm]	# PSMs
DDX39B	21297.5	93.69	K 384	79.01	FGTkGLAITFVSDENDAK	-0.604223	2
DDX39B	21297.5	93.69	K 268	60.05	LTLHGLQQYYVkLK	1.88058	4
DDX39B	21297.5	93.69	K 398	50.78	GLAITFVSDENDAkILNDVQDR	0.40403	1
DDX39B	21297.5	93.69	K 131	40.53	ELAFQISkEYER	-9.65819	2
DDX39B	21297.5	93.69	K 191	38.24	HIkHFILDEcDK	-2.76795	2
DDX39B	21297.5	93.69	K 241	37.75	kFMQDPMEIFVDDETK	1.53125	2
DDX39B	21297.5	93.69	K 144	37.05	YMPNVkVAVFFGGLSIK	-1.17623	3
DDX39B	21297.5	93.69	K 95	33.6	SGMGkTAVFVLATLQQLEPVTGQVSVLVMcHTR	1.89856	2
DDX39B	21297.5	93.69	K 53	32.94	DFLLkPELLR	-1.14639	2
DDX39B	21297.5	93.69	K 334	31.02	YQQFkDFQR	-0.88336	2
DDX39B	21297.5	93.69	K 155	30.58	VAVFFGGLSIkK	-0.278974	2
DDX39B	21297.5	93.69	K 256	25.5	FMQDPMEIFVDDETkLTLHGLQQYYVK	-4.60315	1
DDX39B	21297.5	93.69	K 163	24	kNcPHIVVGTPGR	-1.21626	1
